# Supplementary material for: Pyntacle: a parallel computing-enabled framework for large-scale network biology analysis
Source: Gigascience. 2020 Oct 21;9(10):giaa115. doi: 10.1093/gigascience/giaa115 (PMC7576925; doi:10.1093/gigascience/giaa115)
Supplement: giaa115_Supplemental_Files [file giaa115_supplemental_files.zip › Supplementary Data S1-S6.xls]

## Sheet: Supplementary data S1
Name	Avg Shortest Path Length	Betweenness	Closeness	Degree	Eccentricity	Neighborhood Connectivity	Radiality	Stress	Topological Coefficient
Node 21	2.95652	0.604743	0.338235	4	5	2.5	0.755435	332	0.25
Node 9	3.13043	0.588933	0.319444	6	6	2.33333	0.733696	336	0.190476
Node 11	3.21739	0.529644	0.310811	3	5	1.66667	0.722826	286	0.333333
Node 23	3.04348	0.513834	0.328571	2	4	3.5	0.744565	280	0.5
Node 2	4	0.462451	0.25	7	7	1.14286	0.625	246	0.142857
Node 5	3.56522	0.442688	0.280488	2	6	5	0.679348	238	0.5
Node 16	3.73913	0.284585	0.267442	5	7	2.2	0.657609	168	0.24
Node 14	4	0.0355731	0.25	2	7	4	0.625	36	0.6
Node 20	4.6087	0.00790514	0.216981	2	8	3.5	0.548913	8	0.625
Node 10	4.17391	0	0.239583	1	6	3	0.603261	0	0
Node 24	3.91304	0	0.255556	1	6	4	0.63587	0	0
Node 22	3.91304	0	0.255556	1	6	4	0.63587	0	0
Node 19	4.69565	0	0.212963	1	8	5	0.538043	0	0
Node 18	4.69565	0	0.212963	1	8	5	0.538043	0	0
Node 17	4.69565	0	0.212963	1	8	5	0.538043	0	0
Node 15	4.08696	0	0.244681	1	7	6	0.61413	0	0
Node 13	4.08696	0	0.244681	1	7	6	0.61413	0	0
Node 12	4.08696	0	0.244681	1	7	6	0.61413	0	0
Node 8	4.95652	0	0.201754	1	8	7	0.505435	0	0
Node 7	4.95652	0	0.201754	1	8	7	0.505435	0	0
Node 6	4.95652	0	0.201754	1	8	7	0.505435	0	0
Node 4	4.95652	0	0.201754	1	8	7	0.505435	0	0
Node 3	4.95652	0	0.201754	1	8	7	0.505435	0	0
Node 1	4.95652	0	0.201754	1	8	7	0.505435	0	0

## Sheet: Supplementary data S2
Nestedness calculation for the graph in Figure 1
Metrics:	group degree		Metrics:	group betweenness			Metrics:	group closeness (minimum)
{2, 9}	0.59091		{2, 9}	0.42641			{2, 9}	0.6875
{16, 2, 9}	0.7619		{11, 2, 9}	0.45476			{11, 2, 9}	0.77778
{11, 16, 2, 9}	0.9		{11, 16, 2, 9}	0.48158			{11, 16, 2, 9}	0.90909
{10, 16, 2, 21, 9}	1		{11, 16, 2, 21, 9}	0.49708			{10, 16, 2, 21, 9}	1
Nestedness score (Nrow)	95.83		Nestedness score (Nrow)	100			Nestedness score (Nrow)	90.28
{2, 9}	0.59091		{2, 9}	0.42641			{2, 9}	0.6875
{16, 2, 9}	0.7619		{11, 2, 9}	0.45476			{11, 2, 9}	0.77778
{11, 16, 2, 9}	0.9		{16, 2, 21, 9}	0.48158			{11, 16, 2, 9}	0.90909
{11, 16, 2, 21, 9}	1		{11, 16, 2, 21, 9}	0.49708			{11, 16, 2, 21, 9}	1
Nestedness score (Nrow)	100		Nestedness score (Nrow)	94.44			Nestedness score (Nrow)	100
{2, 9}	0.59091		{2, 9}	0.42641			{2, 9}	0.6875
{16, 2, 9}	0.7619		{11, 2, 9}	0.45476			{16, 2, 9}	0.77778
{16, 2, 21, 9}	0.9		{16, 2, 23, 9}	0.48158			{11, 16, 2, 9}	0.90909
{10, 16, 2, 21, 9}	1		{11, 16, 2, 21, 9}	0.49708			{10, 16, 2, 21, 9}	1
Nestedness score (Nrow)	100		Nestedness score (Nrow)	90.28			Nestedness score (Nrow)	95.83
{2, 9}	0.59091		{2, 9}	0.42641			{2, 9}	0.6875
{16, 2, 9}	0.7619		{16, 2, 21}	0.45476			{16, 2, 9}	0.77778
{16, 2, 21, 9}	0.9		{11, 16, 2, 9}	0.48158			{11, 16, 2, 9}	0.90909
{11, 16, 2, 21, 9}	1		{11, 16, 2, 21, 9}	0.49708			{11, 16, 2, 21, 9}	1
Nestedness score (Nrow)	100		Nestedness score (Nrow)	86.11			Nestedness score (Nrow)	100
			{2, 9}	0.42641
			{16, 2, 21}	0.45476
			{16, 2, 21, 9}	0.48158
			{11, 16, 2, 21, 9}	0.49708
			Nestedness score (Nrow)	91.67
			{2, 9}	0.42641
			{16, 2, 21}	0.45476
			{16, 2, 23, 9}	0.48158
			{11, 16, 2, 21, 9}	0.49708
			Nestedness score (Nrow)	81.94
			{2, 9}	0.42641
			{2, 21, 9}	0.45476
			{11, 16, 2, 9}	0.48158
			{11, 16, 2, 21, 9}	0.49708
			Nestedness score (Nrow)	94.44
			{2, 9}	0.42641
			{2, 21, 9}	0.45476
			{16, 2, 21, 9}	0.48158
			{11, 16, 2, 21, 9}	0.49708
			Nestedness score (Nrow)	100
			{2, 9}	0.42641
			{2, 21, 9}	0.45476
			{16, 2, 23, 9}	0.48158
			{11, 16, 2, 21, 9}	0.49708
			Nestedness score (Nrow)	90.28
			{2, 9}	0.42641
			{2, 23, 9}	0.45476
			{11, 16, 2, 9}	0.48158
			{11, 16, 2, 21, 9}	0.49708
			Nestedness score (Nrow)	88.89
			{2, 9}	0.42641
			{2, 23, 9}	0.45476
			{16, 2, 21, 9}	0.48158
			{11, 16, 2, 21, 9}	0.49708
			Nestedness score (Nrow)	88.89
			{2, 9}	0.42641
			{2, 23, 9}	0.45476
			{16, 2, 23, 9}	0.48158
			{11, 16, 2, 21, 9}	0.49708
			Nestedness score (Nrow)	90.28

## Sheet: Supplementary data S3
Nestedness calculation for the graph in Figure 1
Metrics:	DF		Metrics:	DR		Metrics:	mreach, m=2
{2, 9}	0.90765		{2, 9}	0.72222		{5, 9}	22
{16, 2, 9}	0.93889		{16, 2, 9}	0.76389		{1, 10, 9}	21
{11, 16, 2, 9}	0.97105		{11, 16, 2, 9}	0.79167		Nestedness score (Nrow)	50
{11, 16, 2, 21, 9}	0.99415		{10, 16, 2, 21, 9}	0.79167
{11, 14, 16, 2, 21, 9}	1		Nestedness score (Nrow)	91.67		{5, 9}	22
Nestedness score (Nrow)	100					{1, 11, 9}	21
						Nestedness score (Nrow)	50
{2, 9}	0.90765		{2, 9}	0.72222
{16, 2, 9}	0.93889		{16, 2, 9}	0.76389		{5, 9}	22
{16, 2, 21, 9}	0.97105		{11, 16, 2, 9}	0.79167		{1, 16, 23}	21
{11, 16, 2, 21, 9}	0.99415		{11, 16, 2, 21, 9}	0.79167		Nestedness score (Nrow)	0
{11, 14, 16, 2, 21, 9}	1		Nestedness score (Nrow)	100
Nestedness score (Nrow)	100					{5, 9}	22
						{1, 23, 9}	21
						Nestedness score (Nrow)	50
						{5, 9}	22
						{1, 5, 9}	21
						Nestedness score (Nrow)	100
						{5, 9}	22
						{10, 2, 9}	21
						Nestedness score (Nrow)	50
						{5, 9}	22
						{10, 3, 9}	21
						Nestedness score (Nrow)	50
						{5, 9}	22
						{10, 4, 9}	21
						Nestedness score (Nrow)	50
						{5, 9}	22
						{10, 5, 9}	21
						Nestedness score (Nrow)	100
						{5, 9}	22
						{10, 6, 9}	21
						Nestedness score (Nrow)	50
						{5, 9}	22
						{10, 7, 9}	21
						Nestedness score (Nrow)	50
						{5, 9}	22
						{10, 8, 9}	21
						Nestedness score (Nrow)	50
						{5, 9}	22
						{11, 2, 9}	21
						Nestedness score (Nrow)	50
						{5, 9}	22
						{11, 3, 9}	21
						Nestedness score (Nrow)	50
						{5, 9}	22
						{11, 4, 9}	21
						Nestedness score (Nrow)	50
						{5, 9}	22
						{11, 5, 9}	21
						Nestedness score (Nrow)	100
						{5, 9}	22
						{11, 6, 9}	21
						Nestedness score (Nrow)	50
						{5, 9}	22
						{11, 7, 9}	21
						Nestedness score (Nrow)	50
						{5, 9}	22
						{11, 8, 9}	21
						Nestedness score (Nrow)	50
						{5, 9}	22
						{12, 5, 9}	21
						Nestedness score (Nrow)	100
						{5, 9}	22
						{13, 5, 9}	21
						Nestedness score (Nrow)	100
						{5, 9}	22
						{14, 5, 9}	21
						Nestedness score (Nrow)	100
						{5, 9}	22
						{15, 5, 9}	21
						Nestedness score (Nrow)	100
						{5, 9}	22
						{16, 2, 23}	21
						Nestedness score (Nrow)	0
						{5, 9}	22
						{16, 21, 5}	21
						Nestedness score (Nrow)	50
						{5, 9}	22
						{16, 22, 5}	21
						Nestedness score (Nrow)	50
						{5, 9}	22
						{16, 23, 3}	21
						Nestedness score (Nrow)	0
						{5, 9}	22
						{16, 23, 4}	21
						Nestedness score (Nrow)	0
						{5, 9}	22
						{16, 23, 5}	21
						Nestedness score (Nrow)	50
						{5, 9}	22
						{16, 23, 6}	21
						Nestedness score (Nrow)	0
						{5, 9}	22
						{16, 23, 7}	21
						Nestedness score (Nrow)	0
						{5, 9}	22
						{16, 23, 8}	21
						Nestedness score (Nrow)	0
						{5, 9}	22
						{16, 24, 5}	21
						Nestedness score (Nrow)	50
						{5, 9}	22
						{16, 5, 9}	21
						Nestedness score (Nrow)	100
						{5, 9}	22
						{17, 21, 5}	21
						Nestedness score (Nrow)	50
						{5, 9}	22
						{17, 5, 9}	21
						Nestedness score (Nrow)	100
						{5, 9}	22
						{18, 21, 5}	21
						Nestedness score (Nrow)	50
						{5, 9}	22
						{18, 5, 9}	21
						Nestedness score (Nrow)	100
						{5, 9}	22
						{19, 21, 5}	21
						Nestedness score (Nrow)	50
						{5, 9}	22
						{19, 5, 9}	21
						Nestedness score (Nrow)	100
						{5, 9}	22
						{2, 23, 9}	21
						Nestedness score (Nrow)	50
						{5, 9}	22
						{2, 5, 9}	21
						Nestedness score (Nrow)	100
						{5, 9}	22
						{20, 21, 5}	21
						Nestedness score (Nrow)	50
						{5, 9}	22
						{20, 5, 9}	21
						Nestedness score (Nrow)	100
						{5, 9}	22
						{21, 5, 9}	21
						Nestedness score (Nrow)	100
						{5, 9}	22
						{22, 5, 9}	21
						Nestedness score (Nrow)	100
						{5, 9}	22
						{23, 3, 9}	21
						Nestedness score (Nrow)	50
						{5, 9}	22
						{23, 4, 9}	21
						Nestedness score (Nrow)	50
						{5, 9}	22
						{23, 5, 9}	21
						Nestedness score (Nrow)	100
						{5, 9}	22
						{23, 6, 9}	21
						Nestedness score (Nrow)	50
						{5, 9}	22
						{23, 7, 9}	21
						Nestedness score (Nrow)	50
						{5, 9}	22
						{23, 8, 9}	21
						Nestedness score (Nrow)	50
						{5, 9}	22
						{24, 5, 9}	21
						Nestedness score (Nrow)	100
						{5, 9}	22
						{3, 5, 9}	21
						Nestedness score (Nrow)	100
						{5, 9}	22
						{4, 5, 9}	21
						Nestedness score (Nrow)	100
						{5, 9}	22
						{5, 6, 9}	21
						Nestedness score (Nrow)	100
						{5, 9}	22
						{5, 7, 9}	21
						Nestedness score (Nrow)	100
						{5, 9}	22
						{5, 8, 9}	21
						Nestedness score (Nrow)	100

## Sheet: Supplementary data S4
Node Name	degree	clustering coefficient	betweenness	closeness	radiality reach	eccentricity	eigenvector centrality	pagerank	ddg
CYS_A_125	4	0	3380.85	0.07995	21.2273	16	0.29172	0.0096	0.076
VAL_O_181	7	0	3986.56	0.07952	21.1591	17	0.25192	0.01938	1.1656
ARG_A_159	3	0	1446.61	0.07899	21.0757	14	0.17726	0.00753	1.3304
ALA_O_179	3	0	822.281	0.07838	20.9772	15	0.20057	0.0073	0
ARG_A_128	3	0	1667.35	0.07825	20.9545	14	0.19683	0.00733	2.6276
GLU_A_119	2	0	642.272	0.07778	20.8787	14	0.13654	0.00523	-0.4764
PRO_A_285	3	0	1847	0.07769	20.8635	18	0.11277	0.00904	0.0734
CYS_A_286	2	0	1722	0.0776	20.8484	18	0.10374	0.0059	-0.0029
LEU_O_177	4	0	1924.68	0.07737	20.8105	15	0.15565	0.01001	0.4427
TYR_O_192	5	0	1757.11	0.07657	20.6741	15	0.1682	0.01269	2.0913
CYS_O_180	5	0	1041.29	0.07648	20.6589	17	0.25172	0.01222	-0.9994
SER_A_279	3	0	1027.04	0.07608	20.5907	18	0.1685	0.00799	-0.3096
PRO_O_227	3	0	3486	0.07586	20.5528	19	0.11482	0.00855	0.7154
GLU_A_161	5	0	3351.54	0.07573	20.5301	16	0.14481	0.01308	0.902
PRO_A_122	2	0	500.533	0.07573	20.5301	16	0.11193	0.0055	0.5962
CYS_O_176	5	0	1383.1	0.0756	20.5073	15	0.14395	0.01352	0.3417
THR_A_124	3	0	238.711	0.07547	20.4846	16	0.22046	0.00725	0.0332
TYR_A__46	5	0	3649.1	0.07395	20.2118	20	0.18939	0.01385	3.6902
ASN_A_277	1	0	0	0.07395	20.2118	18	0.07126	0.00348	-0.3381
THR_A_287	1	0	0	0.07395	20.2118	18	0.07126	0.00348	-0.4962
MET_O_121	3	0	3084.5	0.07325	20.083	17	0.05296	0.00852	0.7369
PHE_A_162	2	0	18.0444	0.07265	19.9693	16	0.09161	0.00541	-1.0741
ASN_O_182	1	0	0	0.07237	19.9162	19	0.0319	0.00369	0.0644
PRO_O_139	4	0	967.833	0.07166	19.7798	19	0.09201	0.01142	0.3238
ASN_A_164	3	0	159.44	0.07162	19.7722	16	0.08067	0.00876	0.1455
TYR_A_163	3	0	159.44	0.07162	19.7722	16	0.08067	0.00876	-0.0536
LEU_O_234	8	0	2156.3	0.07127	19.704	21	0.24871	0.02212	0.0199
PHE_A_373	2	0	1053	0.07124	19.6964	16	0.04572	0.00638	1.7108
ASP_O_190	4	0	212.378	0.07104	19.6586	17	0.09414	0.01132	0.3112
SER_O_233	5	0	1017.96	0.07082	19.6131	21	0.15242	0.01443	-1.1258
ALA_A_201	4	0	2956	0.07078	19.6055	18	0.02402	0.01187	0
GLN_O_187	1	0	0	0.07066	19.5828	17	0.04096	0.00335	-0.863
SER_O_224	4	0	493	0.0694	19.3251	21	0.07115	0.01365	-0.8042
GLU_O_226	2	0	94	0.06925	19.2948	21	0.08237	0.00611	0.7609
ARG_A__40	3	0	1257.17	0.06829	19.0902	22	0.14597	0.00834	-0.041
TYR_O_119	6	0	2833.33	0.06825	19.0826	19	0.01316	0.01804	2.8854
THR_A__43	2	0	617.38	0.06801	19.0295	22	0.10285	0.00589	-0.2865
GLU_O_175	4	0	957	0.06728	18.8704	17	0.01766	0.01389	1.8503
ILE_A_355	1	0	0	0.06711	18.8325	20	0.02603	0.00356	1.1695
ARG_O__88	1	0	0	0.06707	18.8249	17	0.02282	0.00361	-1.0436
LYS_O_215	1	0	0	0.06707	18.8249	17	0.02282	0.00361	-0.3743
ASP_A__37	3	0	362.336	0.06704	18.8173	22	0.085	0.00957	-0.3306
LEU_A__45	2	0	12	0.06704	18.8173	22	0.11347	0.00593	0.1688
ARG_A__48	3	0	136.895	0.0669	18.787	22	0.10181	0.00926	1.181
HIS_A_303	2	0	125	0.06643	18.6809	22	0.04687	0.00711	0.2162
THR_O_120	2	0	15.5	0.0664	18.6733	19	0.01199	0.00629	-0.1743
VAL_A_288	1	0	0	0.06637	18.6658	22	0.04312	0.00358	0.0211
TYR_O_122	1	0	0	0.06633	18.6582	19	0.00679	0.00365	0.1645
LYS_O_239	6	0	1841.19	0.06535	18.4308	23	0.11487	0.01701	0.2546
GLN_A_220	4	0	1163.33	0.06531	18.4233	20	0.00592	0.01238	0.4397
SER_A_215	2	0	1083.5	0.06519	18.3929	20	0.00427	0.00643	-0.2382
GLU_A_129	2	0	125	0.06519	18.3929	22	0.02188	0.00781	-0.1053
ARG_A_132	1	0	0	0.06512	18.3778	22	0.02013	0.00403	0.5127
HIS_A_133	1	0	0	0.06512	18.3778	22	0.02013	0.00403	-0.3275
ALA_A_203	1	0	0	0.06411	18.1353	20	0.00372	0.00368	0
LYS_A_219	1	0	0	0.06411	18.1353	20	0.00372	0.00368	-0.006
GLU_O_236	2	0	138.581	0.06377	18.0519	23	0.02771	0.00665	-0.4634
LEU_O_142	4	0	309.5	0.06365	18.0216	21	0.01379	0.0134	1.2283
ARG_O_143	3	0	185.5	0.06358	18.0064	21	0.01259	0.01001	-0.1252
ARG_A_369	4	0	612	0.06355	17.9989	18	0.00671	0.01466	4.4663
GLU_A_377	1	0	0	0.06325	17.9231	18	0.00499	0.00408	-0.0234
HIS_A_376	1	0	0	0.06325	17.9231	18	0.00499	0.00408	0.8368
THR_O_235	1	0	0	0.06304	17.87	23	0.02404	0.00384	-0.56
LEU_O_231	1	0	0	0.06292	17.8397	23	0.0288	0.00375	1.016
VAL_O_115	2	0	752.5	0.0625	17.7336	21	0.00209	0.0063	0.7356
THR_O_232	1	0	0	0.0625	17.7336	23	0.01326	0.00415	0.9053
LEU_O__80	4	0	1045.33	0.06238	17.7033	21	0.00194	0.01291	0.4713
ARG_A_257	4	0	1060.4	0.06223	17.6654	24	0.05099	0.01099	-1.1429
ARG_A__59	3	0	412.064	0.06183	17.5593	24	0.04126	0.00942	0.3709
PHE_O_118	5	0	377.833	0.06174	17.5366	21	0.00401	0.01659	2.5311
ILE_A__41	1	0	0	0.06154	17.4835	24	0.03249	0.00354	-0.2272
SER_A__58	1	0	0	0.06154	17.4835	24	0.03249	0.00354	-0.0525
GLU_O_114	1	0	0	0.06151	17.476	21	0.00167	0.00376	0.2665
CYS_O_225	1	0	0	0.0614	17.4456	23	0.00619	0.00445	0.3179
GLU_A__38	2	0	47.4478	0.06114	17.3774	24	0.01296	0.00662	0.1358
HIS_A_281	2	0	3	0.06014	17.1046	22	0.00746	0.00681	-0.0051
THR_O_138	3	0	249	0.06005	17.0819	19	0.00226	0.01188	0.1212
MET_A_357	1	0	0	0.06003	17.0743	22	0.0039	0.00397	0.0939
MET_O_141	1	0	0	0.05995	17.0515	19	0.0019	0.00424	1.6976
THR_O_136	1	0	0	0.05995	17.0515	19	0.0019	0.00424	1.5077
PHE_O_243	2	0	38.2454	0.05898	16.7787	25	0.01809	0.00628	-0.074
ARG_A_199	2	0	125	0.05895	16.7711	22	0.0006	0.00756	0.3664
PRO_O_241	3	0	200.797	0.05893	16.7636	25	0.01932	0.00937	0.1341
CYS_A_379	1	0	0	0.05833	16.5893	22	0.00113	0.00395	-0.0894
ILE_A_205	1	0	0	0.05833	16.5893	22	0.00113	0.00395	0.1265
LYS_A_222	1	0	0	0.05833	16.5893	22	0.00113	0.00395	0.6744
ALA_O__77	4	0	1118.5	0.05719	16.2482	23	0.00061	0.01264	0
ALA_A_366	1	0	0	0.05682	16.1346	20	0.00064	0.0045	0
LEU_A_370	1	0	0	0.05682	16.1346	20	0.00064	0.0045	-0.0667
ALA_O__76	2	0	57.5	0.05675	16.1118	23	0.0005	0.00646	0
TYR_A__63	4	0	121.155	0.05639	15.9982	26	0.02156	0.01109	-1.1147
LYS_A__64	3	0	216.945	0.05629	15.9678	26	0.01239	0.00866	-1.9587
ARG_A_256	2	0	179.1	0.05624	15.9527	26	0.00967	0.00614	-0.0241
ASP_O__84	1	0	0	0.05584	15.8239	23	0.00017	0.00434	1.9309
PHE_A_236	3	0	839	0.05457	15.407	24	0.00021	0.01035	2.8405
GLU_A_217	2	0	5	0.0543	15.3161	24	0.00031	0.00656	0.038
ILE_A_216	1	0	0	0.05425	15.3009	24	0.00017	0.00381	-0.1508
VAL_O_245	2	0	7.3	0.0537	15.1115	27	0.0096	0.00594	-0.3542
GLN_O_246	4	0	249.833	0.05357	15.066	27	0.00743	0.01269	-1.2319
PRO_O__71	3	0	609	0.05209	14.5355	25	7e-05	0.0109	0.8322
HIS_O__74	1	0	0	0.05189	14.4597	25	6e-05	0.00406	-0.2458
CYS_A_255	1	0	0	0.05098	14.1187	28	0.0021	0.00383	-0.0778
TRP_A__75	1	0	0	0.05098	14.1187	28	0.0021	0.00383	-0.0189
TYR_A_155	2	0	369	0.04975	13.6337	26	2e-05	0.00766	0.8018
TYR_A_112	1	0	0	0.04964	13.5882	26	2e-05	0.00422	-0.2119
TYR_O__70	3	0	249	0.04758	12.7167	27	1e-05	0.01216	0.9845
VAL_A_198	1	0	0	0.04553	11.7694	28	0	0.00457	0.4511
ASN_O__69	1	0	0	0.00758	0.01504	1	0	0.00752	-0.0707
HIS_A_284	1	0	0	0.00758	0.01504	1	0	0.00752	-0.2786
HIS_A__49	1	0	0	0.00758	0.01504	1	0	0.00752	0.2519
PHE_A_196	1	0	0	0.00758	0.01504	1	0	0.00752	0.6233
PRO_O_237	1	0	0	0.00758	0.01504	1	0	0.00752	0.3646

## Sheet: Supplementary data S5
Node Name	degree	clustering coefficient	betweenness	closeness	radiality reach	eccentricity	eigenvector centrality	pagerank	pmid	comments
hsa-miR-484	126	0.34705	2241.2	0.25077	4.98769	4	0.12367	0.00561	25721950	Marker for prognosis, risk of recurrence
hsa-miR-193b-3p	121	0.37328	1852.75	0.25181	5.00415	4	0.12144	0.00537
hsa-miR-455-3p	116	0.34078	2677.7	0.25299	5.02268	4	0.08958	0.00518
hsa-miR-126-3p	115	0.39588	1307.79	0.25247	5.01444	4	0.11938	0.00494
hsa-miR-324-5p	115	0.39146	1451.3	0.25142	4.99799	4	0.11236	0.00497
hsa-miR-22-5p	112	0.4075	1083.27	0.24608	4.91157	4	0.11464	0.00486
hsa-miR-532-3p	112	0.39913	1055.33	0.24987	4.97329	4	0.11245	0.00481
hsa-miR-127-5p	109	0.38651	1645.52	0.24595	4.9095	5	0.07236	0.00462	27998789	Its altered methylation pattern is associated with breast cancer progression, it is also associated with many other cancers.
hsa-miR-1306-5p	109	0.42898	869.998	0.25129	4.99593	4	0.11293	0.00465
hsa-miR-197-3p	109	0.41539	1177.04	0.24847	4.95065	4	0.11332	0.00474
hsa-miR-93-3p	109	0.40656	1527.29	0.25168	5.0021	4	0.11028	0.00491
hsa-miR-29c-5p	106	0.43953	868.838	0.24771	4.93832	4	0.11603	0.00448
hsa-miR-574-3p	104	0.42326	1118.57	0.24834	4.9486	4	0.10675	0.00453
hsa-miR-6761-5p	104	0.42886	1613.51	0.24949	4.96712	4	0.108	0.00478
hsa-miR-136-5p	102	0.37993	1702.96	0.24471	4.88893	5	0.05771	0.00457	30704524	Marker for triple negative together with other miRNAs
hsa-miR-191-5p	102	0.4005	1133.13	0.25	4.97535	4	0.08906	0.00449
hsa-miR-505-3p	102	0.42244	1295.09	0.24859	4.95272	4	0.10452	0.00451
hsa-miR-193b-5p	101	0.44574	1563.86	0.24949	4.96712	4	0.10742	0.00472
hsa-miR-203a-3p	101	0.43545	901.659	0.25026	4.97947	4	0.09095	0.00451
hsa-miR-200a-3p	100	0.42141	1264.56	0.24987	4.97329	4	0.08443	0.00458
hsa-miR-652-3p	100	0.44505	806.292	0.24758	4.93625	4	0.10703	0.00437
hsa-miR-224-3p	99	0.45516	892.606	0.24834	4.9486	4	0.10639	0.00435
hsa-miR-154-5p	98	0.42731	1342	0.24471	4.88893	5	0.06246	0.0042
hsa-miR-331-3p	97	0.44308	712.714	0.2472	4.93008	4	0.09435	0.0042
hsa-miR-200a-5p	96	0.46206	918.403	0.24923	4.963	4	0.08843	0.00433
hsa-miR-452-3p	96	0.47368	597.384	0.2472	4.93008	4	0.10565	0.00412
hsa-let-7d-5p	95	0.37581	1772.64	0.24583	4.90745	4	0.08382	0.0043
hsa-miR-340-3p	95	0.45801	766.834	0.2457	4.90539	4	0.10459	0.00411
hsa-miR-16-2-3p	94	0.39602	1201.38	0.2462	4.91362	4	0.08942	0.00425
hsa-miR-26b-3p	94	0.44452	634.453	0.24484	4.89099	4	0.08444	0.00414
hsa-miR-143-5p	93	0.45582	910.408	0.24422	4.8807	4	0.0966	0.00413
hsa-miR-200c-3p	93	0.47288	682.502	0.24796	4.94243	4	0.08492	0.00417
hsa-miR-29b-2-5p	93	0.46073	940.782	0.24949	4.96712	4	0.10119	0.00399
hsa-miR-365a-3p	93	0.44554	1113.12	0.24708	4.92803	4	0.0942	0.00418
hsa-miR-365b-3p	93	0.44554	1113.12	0.24708	4.92803	4	0.0942	0.00418
hsa-miR-141-3p	92	0.45031	926.089	0.24745	4.9342	4	0.07949	0.00422
hsa-miR-141-5p	92	0.49021	465.705	0.24508	4.8951	4	0.08498	0.0041
hsa-miR-20b-5p	92	0.38677	1224.55	0.24312	4.86218	4	0.08221	0.00428
hsa-miR-323b-3p	92	0.45127	1267.11	0.23976	4.80457	5	0.05633	0.00392
hsa-miR-423-3p	92	0.40277	1870.11	0.24783	4.94037	4	0.08262	0.0042
hsa-miR-200b-3p	91	0.48742	531.293	0.24633	4.91568	4	0.08331	0.0041
hsa-miR-186-5p	90	0.46467	679.421	0.24373	4.87247	4	0.08697	0.00399
hsa-miR-542-3p	90	0.40899	2286.94	0.24645	4.91774	4	0.07177	0.00383
hsa-miR-550a-3p	90	0.45468	554.742	0.24215	4.84572	4	0.09531	0.00392
hsa-miR-151a-5p	88	0.44828	1336.37	0.2467	4.92185	4	0.0835	0.00419
hsa-miR-30a-5p	87	0.46725	1218.5	0.24683	4.92391	4	0.0872	0.00407
hsa-let-7g-3p	86	0.43721	666.51	0.24471	4.88893	4	0.07372	0.00386
hsa-miR-24-2-5p	86	0.43803	802.201	0.24119	4.82926	4	0.09156	0.00382
hsa-miR-323a-3p	86	0.51683	698.906	0.23929	4.79634	5	0.05484	0.00361
hsa-miR-345-5p	85	0.43277	596.135	0.24373	4.87247	4	0.07927	0.00379
hsa-miR-377-3p	85	0.49468	888.142	0.2387	4.78605	4	0.04467	0.00371
hsa-miR-15a-5p	84	0.4148	958.405	0.24119	4.82926	4	0.07853	0.00391
hsa-miR-148a-5p	83	0.464	718.625	0.24583	4.90745	4	0.07148	0.00378
hsa-miR-4732-3p	83	0.4305	1206.41	0.24167	4.83749	4	0.06748	0.00401
hsa-miR-22-3p	82	0.45468	1098.99	0.24695	4.92597	4	0.07397	0.00383
hsa-miR-486-5p	82	0.51762	839.565	0.24349	4.86835	4	0.07689	0.00376
hsa-miR-382-5p	81	0.57284	352.942	0.23512	4.72227	5	0.04374	0.00347
hsa-miR-542-5p	81	0.45926	1012.22	0.23964	4.80251	4	0.05027	0.00353
hsa-miR-132-5p	80	0.43544	1405.2	0.24	4.80868	4	0.04431	0.00368
hsa-miR-26b-5p	80	0.38259	1331.37	0.24131	4.83132	4	0.06465	0.00397
hsa-miR-337-3p	80	0.44652	1063.82	0.2387	4.78605	5	0.0582	0.0034
hsa-miR-891a-5p	80	0.51297	668.229	0.24447	4.88482	4	0.08411	0.00363
hsa-miR-196b-5p	79	0.45245	1165.09	0.2441	4.87864	5	0.06716	0.00387
hsa-miR-224-5p	79	0.51769	627.07	0.24288	4.85807	4	0.08577	0.00356
hsa-miR-1287-3p	78	0.46986	846.898	0.24119	4.82926	4	0.07296	0.00358
hsa-miR-203b-3p	78	0.56177	302.337	0.2441	4.87864	4	0.07934	0.00344
hsa-miR-378a-5p	78	0.52181	521.713	0.24155	4.83543	4	0.08297	0.00348
hsa-miR-450b-5p	78	0.44589	1363.29	0.24215	4.84572	4	0.0558	0.00344
hsa-miR-451a	78	0.51815	590.992	0.23976	4.80457	4	0.07263	0.0036
hsa-miR-132-3p	77	0.48599	1254.67	0.23754	4.76547	5	0.03993	0.00357
hsa-miR-409-5p	77	0.43028	767.052	0.24048	4.81692	5	0.05806	0.00334
hsa-miR-539-5p	77	0.56425	349.321	0.23592	4.73667	5	0.04745	0.00326
hsa-miR-675-3p	77	0.5352	368.979	0.24349	4.86835	4	0.08635	0.00336
hsa-miR-148a-3p	76	0.31719	1825.02	0.24447	4.88482	4	0.04959	0.00372
hsa-miR-200c-5p	76	0.50456	775.608	0.24191	4.8416	4	0.06736	0.00356
hsa-miR-301a-5p	76	0.47649	510.347	0.24264	4.85395	4	0.07251	0.00339
hsa-miR-130b-5p	75	0.47171	565.062	0.24288	4.85807	4	0.06954	0.00335
hsa-miR-429	75	0.54595	455.872	0.23964	4.80251	4	0.0676	0.0035
hsa-miR-450a-5p	75	0.55315	418.346	0.23569	4.73255	5	0.04364	0.00321
hsa-miR-134-5p	74	0.6331	224.064	0.23187	4.66259	5	0.03964	0.00317
hsa-miR-145-5p	74	0.50315	504.88	0.23964	4.80251	4	0.08063	0.00333
hsa-miR-15b-3p	74	0.45835	563.223	0.24191	4.8416	4	0.06846	0.0034
hsa-miR-424-5p	74	0.38986	1388.65	0.24324	4.86424	4	0.04322	0.0034
hsa-miR-6511b-3p	74	0.54646	300.818	0.23941	4.79839	4	0.0865	0.00322
hsa-miR-29b-3p	73	0.44597	1051.51	0.23941	4.79839	4	0.0693	0.00351
hsa-miR-487b-3p	73	0.65944	125.121	0.23055	4.63789	5	0.03991	0.00309
hsa-miR-497-5p	73	0.38927	790.854	0.24385	4.87453	4	0.05287	0.00339
hsa-miR-16-5p	72	0.40063	1000.88	0.23988	4.80663	4	0.06108	0.00346
hsa-miR-212-3p	72	0.64906	265.78	0.23044	4.63584	5	0.03867	0.00314
hsa-miR-411-5p	72	0.62207	254.361	0.23165	4.65848	4	0.03875	0.00309
hsa-miR-758-3p	72	0.6428	233.747	0.23165	4.65848	5	0.03863	0.00309
hsa-let-7a-2-3p	71	0.53199	388.521	0.24083	4.82309	4	0.06989	0.00313
hsa-miR-127-3p	71	0.62857	237.287	0.2311	4.64819	5	0.03771	0.00307
hsa-miR-214-5p	71	0.48048	757.805	0.24095	4.82514	4	0.06779	0.00327
hsa-miR-301a-3p	71	0.45111	482.472	0.23941	4.79839	4	0.06596	0.00325
hsa-miR-363-3p	71	0.46922	464.527	0.23988	4.80663	4	0.06566	0.00327
hsa-miR-551b-3p	71	0.55573	233.954	0.23988	4.80663	4	0.08332	0.0031
hsa-miR-136-3p	70	0.52878	588.325	0.23684	4.75313	4	0.04134	0.00306
hsa-miR-744-3p	69	0.56522	226.546	0.23719	4.7593	4	0.0686	0.00306
hsa-miR-375-3p	68	0.6115	221.038	0.23742	4.76342	4	0.07289	0.00305
hsa-miR-452-5p	68	0.55707	563.339	0.24155	4.83543	4	0.06781	0.00318
hsa-miR-455-5p	68	0.41484	1297.37	0.24048	4.81692	4	0.05105	0.0033
hsa-miR-146b-3p	67	0.41022	1363.1	0.23941	4.79839	4	0.04874	0.00339
hsa-miR-196a-5p	67	0.54591	454.62	0.24012	4.81074	4	0.05971	0.00313
hsa-miR-200b-5p	67	0.60289	308.44	0.23917	4.79428	4	0.06423	0.00306
hsa-miR-369-3p	67	0.66576	210.99	0.22925	4.61321	5	0.03522	0.00289
hsa-miR-99b-5p	67	0.54545	888.202	0.23941	4.79839	4	0.06742	0.00334
hsa-let-7c-3p	65	0.49808	375.171	0.23847	4.78193	4	0.05763	0.0029
hsa-let-7d-3p	65	0.55913	478.679	0.24	4.80868	4	0.06927	0.00298
hsa-miR-139-5p	65	0.55673	694.15	0.23941	4.79839	4	0.06979	0.00307
hsa-miR-146b-5p	65	0.43077	704.672	0.23638	4.74489	4	0.04693	0.00298
hsa-miR-328-3p	65	0.56298	446.31	0.23859	4.78399	4	0.0669	0.00302
hsa-miR-370-3p	65	0.68654	129.358	0.22903	4.60909	5	0.03609	0.0028
hsa-miR-495-3p	65	0.65385	128.782	0.225	4.53091	5	0.03534	0.0028
hsa-miR-6507-5p	65	0.46587	1145.37	0.24337	4.86629	4	0.05898	0.00315
hsa-miR-130a-3p	64	0.32093	1380.06	0.24312	4.86218	4	0.04139	0.00313
hsa-miR-17-5p	64	0.43006	1041.98	0.23882	4.78811	4	0.05809	0.00311
hsa-miR-181c-5p	64	0.46379	937.542	0.23719	4.7593	4	0.049	0.0033
hsa-miR-409-3p	64	0.68502	177.425	0.22892	4.60703	5	0.03619	0.00277
hsa-miR-410-3p	64	0.68204	183.02	0.22806	4.59057	5	0.03348	0.00281
hsa-miR-454-3p	64	0.4871	384.916	0.23917	4.79428	4	0.06302	0.00295
hsa-miR-485-3p	64	0.67411	167.257	0.227	4.56999	5	0.03602	0.00276
hsa-miR-654-3p	64	0.64435	404.562	0.23	4.62761	5	0.03589	0.00278
hsa-let-7b-3p	63	0.5576	210.464	0.23343	4.69139	4	0.06165	0.0029
hsa-miR-376a-5p	63	0.47209	1067.82	0.23399	4.70168	5	0.04251	0.00311
hsa-miR-615-3p	63	0.60829	616.335	0.23524	4.72432	4	0.07446	0.00303
hsa-miR-655-3p	63	0.71787	76.4787	0.227	4.56999	5	0.03486	0.00269
hsa-miR-142-3p	62	0.42411	811.819	0.24227	4.84778	4	0.05167	0.003
hsa-miR-20a-3p	62	0.4257	622.635	0.23882	4.78811	5	0.04237	0.00303
hsa-miR-369-5p	62	0.688	136.514	0.23099	4.64613	5	0.03593	0.00265
hsa-miR-379-5p	62	0.71021	198.661	0.23309	4.68523	4	0.03424	0.00268
hsa-miR-432-5p	62	0.73453	79.1401	0.22605	4.55148	5	0.03326	0.00267
hsa-miR-642a-5p	62	0.59492	187.009	0.23673	4.75107	4	0.07165	0.00276
hsa-miR-144-5p	60	0.60395	172.135	0.23276	4.67905	4	0.05454	0.00278
hsa-miR-378a-3p	60	0.61977	123.696	0.2349	4.71814	4	0.05883	0.00275
hsa-miR-381-5p	60	0.47288	667.614	0.23444	4.70992	5	0.04602	0.00266
hsa-miR-590-5p	60	0.4435	635.962	0.23894	4.79017	5	0.04772	0.00301
hsa-miR-874-3p	60	0.60678	417.705	0.23592	4.73667	4	0.0622	0.00282
hsa-let-7e-3p	59	0.57919	337.36	0.23684	4.75313	4	0.06451	0.00273
hsa-miR-103a-2-5p	59	0.62244	132.569	0.23444	4.70992	4	0.0717	0.00265
hsa-miR-140-5p	59	0.48743	440.199	0.23754	4.76547	4	0.0573	0.00282
hsa-miR-153-5p	58	0.46461	246.903	0.238	4.7737	5	0.04187	0.00271
hsa-miR-299-5p	58	0.76165	42.8183	0.22552	4.54119	5	0.03282	0.00248
hsa-miR-656-3p	58	0.72716	78.7722	0.22427	4.5165	5	0.03047	0.00253
hsa-miR-6716-3p	58	0.64065	122.063	0.23332	4.68934	4	0.06812	0.00262
hsa-miR-766-3p	58	0.61887	243.357	0.23812	4.77576	4	0.06144	0.00267
hsa-miR-3065-3p	57	0.61717	462.705	0.23777	4.76959	4	0.05527	0.00281
hsa-miR-431-3p	57	0.78571	50.9883	0.22479	4.52678	5	0.0312	0.00246
hsa-miR-496	57	0.77068	51.2016	0.22396	4.51033	5	0.03073	0.00246
hsa-miR-181d-5p	56	0.48247	490.02	0.2341	4.70374	4	0.0415	0.00287
hsa-miR-3200-3p	56	0.48442	285.427	0.23388	4.69963	4	0.05436	0.00266
hsa-miR-424-3p	56	0.63766	270.622	0.23298	4.68317	4	0.03415	0.00247
hsa-miR-758-5p	56	0.74675	133.071	0.22957	4.61938	4	0.02986	0.00244
hsa-miR-107	55	0.49226	913.018	0.23165	4.65848	4	0.04425	0.00294
hsa-miR-133a-3p	55	0.62222	228.73	0.23055	4.63789	5	0.05121	0.00262
hsa-miR-134-3p	55	0.65859	128.552	0.22806	4.59057	5	0.03439	0.00244
hsa-miR-139-3p	55	0.61347	448.459	0.23812	4.77576	4	0.05445	0.00264
hsa-miR-370-5p	55	0.79259	55.1253	0.22243	4.47946	5	0.02952	0.00241
hsa-miR-6715a-3p	55	0.64242	126.183	0.23627	4.74284	4	0.05844	0.00253
hsa-miR-942-5p	55	0.51313	395.327	0.23287	4.68111	4	0.04523	0.0028
hsa-miR-199b-3p	54	0.42628	372.06	0.23707	4.75724	4	0.03376	0.00255
hsa-miR-210-3p	54	0.54298	217.138	0.23569	4.73255	4	0.04869	0.00253
hsa-miR-411-3p	54	0.75891	46.0353	0.22031	4.43626	5	0.02967	0.00235
hsa-miR-503-3p	54	0.5856	503.631	0.23066	4.63996	5	0.03039	0.00263
hsa-miR-505-5p	54	0.58351	145.714	0.23365	4.69552	4	0.06301	0.00245
hsa-miR-654-5p	54	0.78616	66.6978	0.22232	4.47741	5	0.02978	0.00238
hsa-miR-9-5p	54	0.61495	255.392	0.23467	4.71403	4	0.05468	0.00254
hsa-miR-1307-3p	53	0.46952	1362.75	0.23121	4.65024	4	0.04906	0.00302	26378051;29697201	Upregulated in breast cancer; miR-1307 could play a role in the development of CDDP resistance in breast cancer, at least in part by modulating apoptosis by targeting Mdm4
hsa-miR-199a-3p	53	0.42671	362.843	0.23684	4.75313	4	0.03319	0.00251
hsa-miR-199b-5p	53	0.44775	478.707	0.23265	4.67699	5	0.03335	0.00248
hsa-miR-326	53	0.59216	179.681	0.23535	4.72638	4	0.05685	0.00249
hsa-miR-365a-5p	53	0.61684	262.226	0.23399	4.70168	4	0.06241	0.0025
hsa-miR-181c-3p	52	0.47511	660.022	0.2341	4.70374	4	0.0384	0.00274
hsa-miR-205-5p	52	0.58145	302.694	0.23365	4.69552	4	0.04312	0.00257
hsa-miR-24-3p	52	0.3997	951.76	0.2341	4.70374	4	0.04811	0.0027
hsa-miR-335-3p	52	0.62293	139.558	0.23287	4.68111	4	0.05629	0.00245
hsa-miR-183-5p	51	0.59843	903.754	0.2349	4.71814	4	0.05262	0.00272
hsa-miR-215-5p	51	0.72706	42.9225	0.23033	4.63378	4	0.05957	0.00231
hsa-miR-296-5p	51	0.45882	321.346	0.23512	4.72227	4	0.04288	0.00244
hsa-miR-3074-5p	51	0.72784	46.0942	0.23399	4.70168	4	0.0606	0.00227
hsa-miR-329-3p	51	0.81412	22.8469	0.22121	4.45477	5	0.0283	0.00221
hsa-miR-487a-5p	51	0.76863	35.0131	0.22172	4.46506	5	0.02988	0.00222
hsa-miR-624-5p	51	0.60549	127.958	0.22881	4.60498	4	0.04652	0.00244
hsa-miR-889-3p	51	0.82353	25.0949	0.22294	4.48975	5	0.02815	0.00223
hsa-miR-144-3p	50	0.59429	139.426	0.22914	4.61115	4	0.04202	0.00241
hsa-miR-193a-5p	50	0.56898	472.033	0.23501	4.72021	4	0.05112	0.00249
hsa-miR-222-3p	50	0.41714	503.363	0.2341	4.70374	5	0.03008	0.00239
hsa-miR-181b-3p	49	0.44303	471.22	0.2341	4.70374	5	0.0333	0.00256
hsa-miR-381-3p	49	0.54932	390.38	0.23176	4.66053	5	0.02841	0.00225
hsa-miR-503-5p	49	0.67347	357.07	0.22721	4.57412	5	0.02752	0.00229
hsa-miR-6510-3p	49	0.64116	192.47	0.22881	4.60498	5	0.0505	0.00239
hsa-miR-19b-3p	48	0.41844	594.566	0.23859	4.78399	4	0.03073	0.00247
hsa-miR-511-5p	48	0.6055	95.609	0.23176	4.66053	4	0.05482	0.0022
hsa-miR-100-5p	47	0.49214	385.097	0.23143	4.65436	4	0.03706	0.0024
hsa-miR-126-5p	47	0.64662	73.1639	0.23309	4.68523	4	0.05679	0.00215
hsa-miR-18a-5p	47	0.52914	665.121	0.23276	4.67905	4	0.03518	0.00258
hsa-miR-376b-3p	47	0.76041	67.5247	0.22335	4.49798	5	0.02513	0.00214
hsa-miR-376c-3p	47	0.61702	287.454	0.227	4.56999	4	0.02358	0.00217
hsa-miR-576-5p	47	0.65217	105.963	0.23187	4.66259	4	0.05559	0.00215
hsa-miR-589-3p	47	0.55967	322.577	0.23165	4.65848	4	0.04953	0.0023
hsa-miR-1271-5p	46	0.61353	551.393	0.2322	4.66877	5	0.04383	0.00238
hsa-miR-377-5p	46	0.76135	533.808	0.22091	4.4486	5	0.0244	0.00229
hsa-miR-382-3p	46	0.74589	139.667	0.227	4.56999	5	0.02736	0.00207
hsa-miR-493-5p	46	0.71208	50.0759	0.22636	4.55766	5	0.02852	0.00205
MIMAT0017985	45	0.48687	468.787	0.23231	4.67082	5	0.03094	0.00235
hsa-miR-148b-3p	45	0.41515	1007.29	0.23354	4.69346	5	0.02975	0.00262
hsa-miR-154-3p	45	0.79899	41.125	0.21912	4.41156	5	0.02367	0.00203
hsa-miR-21-5p	45	0.63434	424.532	0.23309	4.68523	5	0.04688	0.0023
hsa-miR-28-5p	45	0.46162	318.447	0.23388	4.69963	4	0.03094	0.00214
hsa-miR-31-3p	45	0.44949	614.705	0.23365	4.69552	4	0.03363	0.00229
hsa-miR-324-3p	45	0.58889	255.157	0.23558	4.73049	4	0.0519	0.00215
hsa-miR-708-5p	45	0.6596	108.408	0.2341	4.70374	4	0.05417	0.00207
hsa-miR-99a-5p	45	0.48889	506.882	0.23444	4.70992	4	0.03465	0.00235
hsa-let-7g-5p	44	0.46512	828.636	0.23231	4.67082	5	0.03534	0.0024
hsa-miR-190a-5p	44	0.60042	85.9682	0.23143	4.65436	4	0.04675	0.00207
hsa-miR-342-3p	44	0.50106	318.477	0.23	4.62761	4	0.02926	0.00235
hsa-miR-433-3p	44	0.79915	62.7296	0.22151	4.46094	5	0.02552	0.00199
hsa-miR-543	44	0.69239	167.226	0.22615	4.55353	5	0.02323	0.00207
hsa-miR-106b-5p	43	0.48948	417.643	0.22881	4.60498	4	0.02695	0.00232
hsa-miR-130b-3p	43	0.48283	373.066	0.23287	4.68111	4	0.03792	0.00217
hsa-miR-135a-5p	43	0.48062	437.465	0.22914	4.61115	4	0.03408	0.0021
hsa-miR-339-5p	43	0.61019	423.716	0.2299	4.62556	4	0.04524	0.00221
hsa-miR-376c-5p	43	0.56811	154.521	0.22817	4.59263	5	0.03179	0.00204
hsa-miR-494-3p	43	0.62569	181.604	0.22407	4.51238	5	0.02602	0.00196
hsa-miR-584-5p	43	0.46733	688.486	0.22657	4.56177	4	0.03181	0.00245
hsa-miR-1295a	42	0.62718	136.858	0.22968	4.62144	4	0.0398	0.00208
hsa-miR-223-3p	42	0.60743	100.458	0.22584	4.54737	5	0.04065	0.00207
hsa-miR-31-5p	42	0.40534	722.658	0.23501	4.72021	4	0.03128	0.00222
hsa-miR-320b	42	0.58072	241.834	0.23022	4.63173	5	0.04108	0.00208
hsa-miR-335-5p	42	0.55517	433.612	0.23265	4.67699	4	0.04675	0.0021
hsa-miR-106a-5p	41	0.56707	214.034	0.22838	4.59674	4	0.02986	0.00216
hsa-miR-185-5p	41	0.53659	1185.19	0.225	4.53091	4	0.03026	0.00257
hsa-miR-193a-3p	41	0.63049	369.233	0.23055	4.63789	4	0.04542	0.0021
hsa-miR-365b-5p	41	0.6378	105.175	0.23478	4.71609	4	0.04928	0.00194
hsa-miR-379-3p	41	0.8439	13.3244	0.21363	4.29427	5	0.02147	0.00185
hsa-miR-4742-3p	41	0.48537	180.055	0.23661	4.74902	4	0.0425	0.00196
hsa-miR-93-5p	41	0.37805	976.438	0.22785	4.58646	4	0.02383	0.00266
hsa-let-7b-5p	40	0.63718	537.434	0.22448	4.52062	4	0.03563	0.00221
hsa-miR-1228-3p	40	0.66282	137.152	0.22732	4.57617	4	0.04691	0.00198
hsa-miR-380-5p	40	0.75256	44.9361	0.21658	4.35806	5	0.01951	0.00187
hsa-miR-541-3p	40	0.70641	540.05	0.21363	4.29427	5	0.0182	0.00217
hsa-let-7i-3p	39	0.59244	111.534	0.22678	4.56588	5	0.03496	0.00198
hsa-miR-550a-5p	39	0.5614	253.19	0.22881	4.60498	4	0.03938	0.002
hsa-miR-125a-5p	38	0.47795	836.829	0.23088	4.64407	4	0.02937	0.00224
hsa-miR-182-5p	38	0.72973	61.8155	0.22689	4.56794	4	0.04258	0.00182
hsa-miR-30e-5p	38	0.40114	509.809	0.23033	4.63378	4	0.01861	0.00218
hsa-miR-5010-3p	38	0.55477	188.4	0.23077	4.64202	5	0.03597	0.00195
hsa-miR-616-5p	38	0.58321	510.085	0.23332	4.68934	4	0.03929	0.00203
hsa-miR-129-5p	37	0.50901	1066.63	0.22626	4.55559	5	0.02285	0.00223
hsa-miR-500a-5p	37	0.64565	36.0351	0.22732	4.57617	4	0.0444	0.00175
hsa-miR-500b-5p	37	0.64565	36.0351	0.22732	4.57617	4	0.0444	0.00175
hsa-miR-598-3p	37	0.60961	47.3862	0.22721	4.57412	5	0.0237	0.00175
hsa-miR-185-3p	36	0.63016	197.06	0.22232	4.47741	5	0.02742	0.00203
hsa-miR-195-5p	36	0.27937	1010.93	0.23377	4.69757	4	0.02016	0.00205
hsa-miR-32-5p	36	0.34127	559.996	0.23265	4.67699	5	0.0194	0.00203
hsa-miR-376b-5p	36	0.60952	94.8574	0.22615	4.55353	5	0.02671	0.00178
hsa-miR-425-5p	36	0.47778	85.4778	0.22542	4.53913	4	0.03107	0.00181
hsa-miR-125b-2-3p	35	0.37815	617.252	0.23354	4.69346	4	0.02394	0.00188
hsa-miR-1343-3p	35	0.78824	38.1184	0.22795	4.58852	4	0.04572	0.00169
hsa-miR-135b-5p	35	0.72941	31.3263	0.22615	4.55353	4	0.03733	0.00171
hsa-miR-19b-1-5p	35	0.41176	396.7	0.23242	4.67288	4	0.02156	0.00195
hsa-miR-34c-3p	35	0.51765	261.432	0.22563	4.54324	5	0.02537	0.00187
hsa-miR-874-5p	35	0.80168	12.9143	0.2251	4.53296	4	0.04277	0.00167
hsa-let-7a-3p	34	0.52763	140.003	0.22817	4.59263	5	0.02567	0.00177
hsa-miR-142-5p	34	0.51693	304.512	0.22647	4.55971	4	0.02371	0.00191
hsa-miR-199a-5p	34	0.42602	1037.3	0.23309	4.68523	5	0.02275	0.00204
hsa-miR-206	34	0.51159	333.096	0.22542	4.53913	4	0.02386	0.00194
hsa-miR-29b-1-5p	34	0.82175	78.5264	0.22324	4.49592	4	0.03666	0.00173
hsa-miR-192-5p	33	0.41856	561.81	0.23176	4.66053	5	0.02016	0.00193
hsa-miR-1-3p	32	0.56855	293.47	0.22448	4.52062	5	0.02225	0.00182
hsa-miR-33a-5p	32	0.58871	60.6299	0.22838	4.59674	5	0.02128	0.00168
hsa-miR-362-5p	32	0.71976	32.4215	0.22753	4.58028	4	0.03807	0.00157
hsa-miR-3677-3p	32	0.59879	68.3097	0.2251	4.53296	4	0.02894	0.00166
hsa-miR-504-5p	32	0.86492	6.65565	0.22626	4.55559	4	0.04463	0.00153
hsa-miR-130a-5p	31	0.49677	117.713	0.22763	4.58234	4	0.01805	0.00163
hsa-miR-153-3p	31	0.53548	89.2605	0.22243	4.47946	5	0.01935	0.00166
hsa-miR-191-3p	31	0.82581	21.4589	0.22584	4.54737	5	0.03398	0.00152
hsa-miR-30a-3p	31	0.3871	528.987	0.22742	4.57823	4	0.02394	0.00197
hsa-miR-342-5p	30	0.3908	615.369	0.23343	4.69139	5	0.01754	0.00179
hsa-miR-425-3p	30	0.5931	32.8673	0.225	4.53091	4	0.03077	0.00153
hsa-miR-491-5p	30	0.76782	12.504	0.22335	4.49798	4	0.03479	0.00148
hsa-miR-34c-5p	29	0.5665	238.106	0.22838	4.59674	4	0.02569	0.00159
hsa-miR-550a-3-5p	29	0.72906	23.9426	0.22438	4.51856	4	0.02599	0.00151
hsa-miR-125b-5p	28	0.32275	781.237	0.22742	4.57823	5	0.01484	0.00187
hsa-miR-1270	28	0.64021	20.8514	0.22615	4.55353	4	0.03188	0.0014
hsa-miR-493-3p	28	0.85979	7.83529	0.21912	4.41156	5	0.01706	0.00135
hsa-miR-944	28	0.62698	196.47	0.22636	4.55766	4	0.03015	0.00153
hsa-miR-1301-3p	27	0.80627	9.29036	0.22817	4.59263	4	0.03483	0.00134
hsa-miR-181b-2-3p	27	0.53846	140.718	0.22355	4.50209	5	0.01603	0.00158
hsa-miR-181b-5p	27	0.36467	494.242	0.22386	4.50827	5	0.01114	0.00191
hsa-miR-190b-5p	27	0.58405	189.387	0.2251	4.53296	5	0.02257	0.00159
hsa-miR-3605-3p	27	0.7265	85.494	0.22365	4.50416	5	0.02606	0.00143
hsa-miR-378c	27	0.65812	115.187	0.22314	4.49387	5	0.02472	0.00152
hsa-miR-378d	27	0.63818	38.8499	0.22668	4.56382	4	0.03102	0.00138
hsa-miR-101-3p	26	0.31692	840.486	0.23077	4.64202	4	0.01914	0.0018
hsa-miR-15b-5p	26	0.76923	30.948	0.22232	4.47741	4	0.02134	0.00141
hsa-miR-18a-3p	26	0.8	31.3124	0.22172	4.46506	4	0.02283	0.00142
hsa-miR-629-3p	26	0.55692	347.475	0.22469	4.52473	4	0.02038	0.00153
hsa-miR-7-1-3p	26	0.62154	238.581	0.22427	4.5165	5	0.02204	0.00148
hsa-miR-374b-5p	25	0.39	600.666	0.22151	4.46094	5	0.01543	0.00175
hsa-miR-616-3p	25	0.64667	19.2368	0.22605	4.55148	4	0.03053	0.00128
hsa-let-7c-5p	24	0.51449	108.778	0.22636	4.55766	4	0.01758	0.00138
hsa-miR-1296-5p	24	0.68478	52.9068	0.22294	4.48975	4	0.02414	0.00131
hsa-miR-30c-5p	24	0.62681	75.2048	0.22182	4.46712	5	0.01878	0.00137
hsa-miR-744-5p	24	0.5	594.763	0.22222	4.47534	5	0.01615	0.00155
hsa-miR-887-3p	24	0.57971	166.996	0.22458	4.52267	4	0.0244	0.00139
hsa-miR-1307-5p	22	0.56277	203.116	0.22479	4.52678	4	0.01769	0.00131
hsa-miR-17-3p	22	0.56277	112.656	0.22469	4.52473	4	0.0159	0.00133
hsa-miR-26a-5p	22	0.329	540.088	0.22222	4.47534	4	0.00784	0.00165
hsa-miR-30e-3p	22	0.29004	674.613	0.22111	4.45271	4	0.01167	0.00191
hsa-miR-508-3p	22	0.68831	257.639	0.22021	4.43419	5	0.02079	0.00135
hsa-miR-181a-5p	21	0.30476	512.932	0.21667	4.36012	4	0.00471	0.00178
hsa-miR-24-1-5p	21	0.6619	35.2389	0.21629	4.35188	5	0.0195	0.00124
hsa-miR-376a-3p	21	0.92381	0.77758	0.20472	4.09057	5	0.01062	0.00109
hsa-miR-3934-3p	21	0.25238	645.61	0.22294	4.48975	5	0.00842	0.00169
hsa-miR-218-5p	20	0.46316	109.616	0.21667	4.36012	5	0.00952	0.0012
hsa-miR-483-3p	20	0.75789	21.2014	0.21941	4.41773	5	0.02123	0.00115
hsa-miR-589-5p	20	0.31053	662.077	0.2159	4.34366	4	0.00782	0.00172
hsa-miR-101-5p	19	0.5848	64.7865	0.22335	4.49798	5	0.01152	0.00119
hsa-miR-150-5p	19	0.36842	633.891	0.21862	4.40127	4	0.01339	0.00158
hsa-miR-1976	19	0.56725	73.2046	0.21241	4.26752	5	0.00881	0.00143
hsa-miR-205-3p	19	0.54971	95.2399	0.22151	4.46094	4	0.01604	0.00122
hsa-miR-33b-5p	19	0.45614	231.386	0.21658	4.35806	5	0.01288	0.00127
hsa-miR-146a-5p	18	0.60784	39.0782	0.21902	4.40951	5	0.01131	0.00113
hsa-miR-27a-3p	18	0.4183	274.896	0.21372	4.29633	5	0.00841	0.0014
hsa-miR-431-5p	18	0.9281	0.58649	0.20158	4.01444	6	0.00881	0.00098
hsa-miR-708-3p	18	0.82353	4.98565	0.21971	4.42391	4	0.02104	0.00101
hsa-miR-3615	17	0.59559	156.587	0.2161	4.34777	5	0.00821	0.00133
hsa-miR-4668-3p	17	0.77206	10.1691	0.21872	4.40333	5	0.01396	0.001
hsa-miR-532-5p	17	0.26471	283.041	0.21533	4.33131	4	0.004	0.00155
hsa-miR-627-5p	17	0.64706	44.7152	0.21658	4.35806	5	0.01524	0.0011
hsa-miR-940	17	0.63971	15.0643	0.21833	4.3951	4	0.01885	0.00098
hsa-miR-1306-3p	16	0.60833	524.549	0.20957	4.20374	5	0.00695	0.00151
hsa-miR-181a-3p	16	0.45833	142.58	0.21297	4.27987	5	0.00516	0.00127
hsa-miR-29a-5p	16	0.69167	17.8568	0.22151	4.46094	5	0.01012	0.00098
hsa-miR-30b-5p	16	0.35833	246.083	0.21149	4.24695	5	0.00569	0.00129
hsa-miR-664b-3p	16	0.8	13.1193	0.21922	4.41362	4	0.02028	0.00095
hsa-miR-106b-3p	15	0.60952	39.9407	0.20558	4.11115	5	0.00546	0.00125
hsa-miR-19a-3p	15	0.46667	51.6175	0.22202	4.47123	5	0.00725	0.00103
hsa-miR-221-3p	15	0.62857	20.6383	0.21706	4.36835	5	0.00812	0.00091
hsa-miR-30c-2-3p	15	0.61905	61.6972	0.21755	4.37863	5	0.01272	0.00102
hsa-miR-3928-3p	15	0.67619	25.8091	0.21803	4.38892	5	0.01423	0.001
MIMAT0018073	14	0.78022	5.0793	0.21429	4.30868	5	0.01301	0.00088
hsa-miR-2355-3p	14	0.47253	100.801	0.21843	4.39716	4	0.0103	0.00107
hsa-miR-28-3p	14	0.76923	35.5596	0.21552	4.33543	5	0.01289	0.00091
hsa-miR-500a-3p	14	0.28571	302.197	0.21325	4.28605	4	0.00388	0.00132
hsa-miR-96-5p	14	0.37363	95.9349	0.21981	4.42596	5	0.00679	0.00096
hsa-miR-20a-5p	13	0.26923	227.3	0.21112	4.23872	4	0.00258	0.00127
hsa-miR-214-3p	13	0.48718	63.709	0.22172	4.46506	5	0.01031	0.00084
hsa-miR-34a-5p	13	0.35897	221.197	0.21716	4.37041	5	0.00646	0.00104
hsa-miR-501-3p	13	0.51282	37.7128	0.21902	4.40951	4	0.00865	0.00099
hsa-miR-577	13	0.46154	496.971	0.21951	4.41979	5	0.00772	0.00115
hsa-miR-625-3p	13	0.4359	217.065	0.21003	4.21402	5	0.00648	0.00116
hsa-miR-659-5p	13	0.48718	38.0845	0.22314	4.49387	5	0.00866	0.00089
hsa-miR-10a-5p	12	0.72727	29.1276	0.21204	4.2593	5	0.00625	0.00077
hsa-miR-140-3p	12	0.21212	1565.29	0.21882	4.40538	4	0.00514	0.00182	23752191	Downregulation of miR-140 promotes cancer stem cell formation in basal-like early stage breast cancer
hsa-miR-25-3p	12	0.65152	7.29761	0.20455	4.08646	5	0.0052	0.00092
hsa-miR-628-5p	12	0.51515	48.6775	0.21658	4.35806	5	0.00824	0.00086
hsa-miR-664a-3p	12	0.51515	39.7316	0.21523	4.32926	5	0.00826	0.00091
hsa-let-7a-5p	11	0.25455	195.004	0.21514	4.3272	4	0.00422	0.00101
hsa-miR-10b-5p	11	0.61818	18.6372	0.20707	4.14612	5	0.0035	0.00091
hsa-miR-194-5p	11	0.52727	511.198	0.20814	4.17082	5	0.00474	0.00114
hsa-let-7e-5p	10	0.33333	137.361	0.21485	4.32102	5	0.00453	0.00099
hsa-miR-1262	10	0.33333	503.121	0.2103	4.2202	5	0.00612	0.00122
hsa-miR-33a-3p	10	0.68889	483.627	0.20743	4.15436	5	0.00504	0.00102
hsa-miR-3613-5p	10	0.53333	40.6299	0.21085	4.23255	5	0.00634	0.00086
hsa-miR-4746-5p	10	0.73333	6.76454	0.20876	4.18522	5	0.00579	0.00078
hsa-miR-98-5p	10	0.57778	76.4137	0.21504	4.32514	5	0.00769	0.00086
hsa-miR-99b-3p	10	0.24444	138.823	0.20584	4.11732	5	0.00157	0.00107
hsa-miR-1247-5p	9	0.36111	90.5882	0.21158	4.24901	5	0.00389	0.0009
hsa-miR-125b-1-3p	9	0.5	7.13087	0.2113	4.24283	5	0.00476	0.00067
hsa-miR-320a-3p	9	0.61111	18.0347	0.20939	4.19962	5	0.00778	0.00079
hsa-miR-99a-3p	9	0.69444	3.8037	0.21085	4.23255	5	0.00443	0.00071
hsa-let-7f-5p	8	0.25	551.422	0.19902	3.95065	5	0.00117	0.00122
hsa-miR-16-1-3p	8	0.5	23.8609	0.20628	4.12761	5	0.00247	0.00076
hsa-miR-27b-3p	8	0.46429	54.5035	0.20532	4.10497	5	0.00228	0.00089
hsa-miR-3065-5p	8	0.42857	74.7091	0.21316	4.28398	5	0.00418	0.00076
hsa-miR-331-5p	8	0.96429	0.15765	0.21344	4.29016	5	0.00902	0.00063
hsa-miR-3913-5p	8	0.89286	1.49687	0.20957	4.20374	5	0.0063	0.00066
hsa-miR-4661-5p	8	0.57143	21.9212	0.21457	4.31485	5	0.00475	0.00069
hsa-miR-485-5p	8	0.92857	0.07292	0.19926	3.95682	5	0.00366	0.00062
hsa-miR-885-5p	8	0.25	363.182	0.20975	4.20786	5	0.00318	0.00088
hsa-miR-92a-3p	8	0.53571	40.7613	0.20326	4.05559	5	0.00163	0.00088
hsa-miR-145-3p	7	0.80952	1.15188	0.21186	4.25518	5	0.00783	0.00058
hsa-miR-152-3p	7	0.42857	59.2895	0.21951	4.41979	4	0.00593	0.00066
hsa-miR-23a-3p	7	0.42857	374.289	0.20814	4.17082	5	0.00543	0.00086
hsa-miR-26a-1-3p	7	0.33333	19.3581	0.20957	4.20374	5	0.00314	0.00063
hsa-miR-29a-3p	7	0.57143	29.3848	0.19764	3.91567	5	0.00069	0.00088
hsa-miR-29c-3p	7	0.52381	20.2743	0.20403	4.07411	5	0.00169	0.00081
hsa-miR-3129-3p	7	0.57143	1.13121	0.21103	4.23666	5	0.00607	0.00061
hsa-miR-361-3p	7	0.42857	131.938	0.19951	3.963	5	0.00127	0.00099
hsa-miR-483-5p	7	0.66667	4.2289	0.21176	4.25312	5	0.00655	0.00062
hsa-miR-629-5p	7	0.47619	38.6933	0.19853	3.93831	5	0.00095	0.0008
hsa-miR-92b-3p	7	0.33333	35.0521	0.20524	4.10291	5	0.0017	0.00078
hsa-miR-155-5p	6	0.33333	26.6006	0.20446	4.0844	5	0.00202	0.00062
hsa-miR-204-5p	6	0.66667	5.11338	0.2076	4.15847	5	0.00271	0.00059
hsa-miR-590-3p	6	0.73333	1.62349	0.19959	3.96505	5	0.00154	0.00065
hsa-miR-671-5p	6	0.66667	6.88206	0.19934	3.95888	5	0.00101	0.00068
hsa-miR-92a-1-5p	6	0.53333	1.21362	0.21121	4.24077	4	0.00438	0.00056
hsa-miR-95-3p	6	0.26667	157.544	0.19926	3.95682	5	0.00181	0.00081
hsa-miR-103a-3p	5	0.6	15.8018	0.19943	3.96094	5	0.00102	0.0007
hsa-miR-187-3p	5	1	0	0.20326	4.05559	5	0.00602	0.0005
hsa-miR-192-3p	5	0.7	0.81326	0.21112	4.23872	5	0.00531	0.00051
hsa-miR-2355-5p	5	0.2	69.7184	0.20258	4.03913	5	0.0016	0.00073
hsa-miR-3613-3p	5	0.8	0.43453	0.2103	4.2202	5	0.0068	0.0005
hsa-miR-582-5p	5	0.3	58.1461	0.20099	4.00004	5	0.00237	0.00072
hsa-miR-664a-5p	5	0.4	8.17435	0.20663	4.13584	5	0.00234	0.00053
hsa-miR-6842-3p	5	0.7	1.95936	0.19096	3.73871	5	0.00135	0.00063
hsa-miR-1180-3p	4	0.16667	54.5857	0.19724	3.90539	5	0.00069	0.00062
hsa-miR-143-3p	4	0.16667	16.0322	0.19796	3.9239	5	0.00092	0.00059
hsa-miR-1468-5p	4	0.66667	0.5862	0.20225	4.0309	5	0.002	0.00048
hsa-miR-2110	4	0	173.681	0.18888	3.6811	5	0.00048	0.00099
hsa-miR-223-5p	4	0.5	0.97326	0.20876	4.18522	5	0.00411	0.00048
hsa-miR-23a-5p	4	0.5	327.39	0.20541	4.10703	5	0.00501	0.0007
hsa-miR-30d-3p	4	0.5	1.63516	0.20275	4.04325	4	0.00203	0.0005
hsa-miR-362-3p	4	0.83333	0.2741	0.18772	3.64818	5	0.00034	0.00061
hsa-miR-4491	4	0.5	2.4997	0.20284	4.0453	5	0.00416	0.00053
hsa-miR-501-5p	4	1	0	0.21103	4.23666	5	0.00643	0.00046
hsa-miR-660-5p	4	0.66667	2.02013	0.19975	3.96917	5	0.00163	0.00056
hsa-miR-665	4	0.66667	0.24728	0.20515	4.10086	5	0.00236	0.00046
hsa-miR-7702	4	0.5	3.63362	0.20301	4.04942	5	0.00244	0.00051
hsa-miR-9-3p	4	0.66667	0.27326	0.20116	4.00415	5	0.00291	0.00048
hsa-miR-934	4	1	0	0.19853	3.93831	5	0.002	0.00051
hsa-let-7i-5p	3	0.33333	15.6674	0.19526	3.85394	5	0.0004	0.00056
hsa-miR-1226-3p	3	1	0	0.1991	3.95271	5	0.00291	0.00043
hsa-miR-184	3	0.33333	6.08721	0.19804	3.92596	5	0.00132	0.00046
hsa-miR-195-3p	3	1	0	0.19837	3.93419	6	0.00114	0.00045
hsa-miR-21-3p	3	0.33333	154.61	0.19804	3.92596	5	0.00143	0.00067
hsa-miR-30d-5p	3	0.66667	0.5	0.19943	3.96094	5	0.00215	0.00049
hsa-miR-3170	3	0.33333	3.19189	0.2048	4.09262	5	0.00164	0.00048
hsa-miR-34b-3p	3	1	0	0.19542	3.85806	5	0.00248	0.00043
hsa-miR-3917	3	1	0	0.19708	3.90127	5	0.00159	0.00042
hsa-miR-423-5p	3	0.66667	0.57756	0.19975	3.96917	5	0.00196	0.00046
hsa-miR-4677-3p	3	1	0	0.20716	4.14818	5	0.0021	0.00043
hsa-miR-4999-5p	3	0.66667	0.69243	0.20352	4.06176	5	0.0013	0.00046
hsa-miR-6720-3p	3	0.33333	2.10854	0.21176	4.25312	5	0.0027	0.00043
hsa-miR-6820-3p	3	1	0	0.21039	4.22226	5	0.004	0.00042
hsa-miR-769-5p	3	0.33333	15.3925	0.20216	4.02884	5	0.0015	0.00049
hsa-miR-887-5p	3	0.33333	18.8217	0.19134	3.749	6	0.00058	0.00065
hsa-let-7f-1-3p	2	1	0	0.19853	3.93831	5	0.00168	0.00039
hsa-miR-10b-3p	2	1	0	0.1798	3.41361	5	8e-05	0.00076
hsa-miR-1258	2	0	11.7469	0.19022	3.71814	5	0.00046	0.00048
hsa-miR-1291	2	1	0	0.19861	3.94036	5	0.00093	0.0004
hsa-miR-149-5p	2	0	1.01713	0.19393	3.81896	5	0.00077	0.00042
hsa-miR-151a-3p	2	0	10.2388	0.1855	3.58439	5	0.00054	0.00056
hsa-miR-23b-3p	2	0	6.89838	0.17705	3.32719	6	9e-05	0.00062
hsa-miR-27a-5p	2	0	1	0.17469	3.25105	6	0.0001	0.00065
hsa-miR-3150b-3p	2	0	0.64499	0.19187	3.76341	6	0.00036	0.00043
hsa-miR-338-3p	2	0	483	0.18815	3.66053	5	0.00073	0.00097
hsa-miR-361-5p	2	1	0	0.1798	3.41361	5	8e-05	0.00076
hsa-miR-374a-3p	2	0	1.49279	0.19355	3.80867	5	0.00046	0.00044
hsa-miR-421	2	0	4.20986	0.18402	3.54119	5	0.00046	0.00062
hsa-miR-4521	2	0	4.72974	0.18918	3.68934	5	0.00053	0.00062
hsa-miR-4662a-5p	2	1	0	0.19332	3.8025	5	0.00076	0.00043
hsa-miR-514a-3p	2	0	0.93795	0.19621	3.87864	5	0.00099	0.0004
hsa-miR-5698	2	0	1.44868	0.17596	3.29221	5	7e-05	0.00052
hsa-miR-582-3p	2	0	5.7232	0.18714	3.63171	6	0.00026	0.00049
hsa-miR-671-3p	2	0	2.40729	0.18257	3.49798	6	0.00025	0.00055
hsa-miR-937-3p	2	1	0	0.19194	3.76546	6	0.00047	0.00043
MIMAT0032110	1	0	0	0.19339	3.80456	5	0.00101	0.00035
hsa-miR-1249-3p	1	0	0	0.19066	3.73049	5	0.00111	0.00035
hsa-miR-125a-3p	1	0	0	0.18114	3.45476	6	0.00036	0.00035
hsa-miR-129-2-3p	1	0	0	0.18472	3.56176	6	0.00034	0.00036
hsa-miR-150-3p	1	0	0	0.1796	3.40744	5	0.0002	0.00038
hsa-miR-151b	1	0	0	0.19812	3.92801	5	0.00125	0.00035
hsa-miR-217-5p	1	0	0	0.17973	3.41155	5	8e-05	0.00044
hsa-miR-221-5p	1	0	0	0.17621	3.30044	6	0.00027	0.00035
hsa-miR-26a-2-3p	1	0	0	0.17776	3.34983	5	0.00012	0.00038
hsa-miR-299-3p	1	0	0	0.19409	3.82307	5	0.00076	0.00035
hsa-miR-30b-3p	1	0	0	0.18866	3.67493	6	0.00065	0.00035
hsa-miR-30c-1-3p	1	0	0	0.19644	3.88481	6	0.001	0.00035
hsa-miR-3127-5p	1	0	0	0.19044	3.72431	5	0.00079	0.00035
hsa-miR-3130-5p	1	0	0	0.17246	3.17698	6	7e-05	0.0004
hsa-miR-338-5p	1	0	0	0.15851	2.66669	6	1e-05	0.00072
hsa-miR-340-5p	1	0	0	0.16615	2.95682	6	2e-05	0.00044
hsa-miR-374b-3p	1	0	0	0.18984	3.70785	6	0.00064	0.00035
hsa-miR-383-5p	1	0	0	0.19992	3.97329	5	0.00161	0.00035
hsa-miR-502-3p	1	0	0	0.18155	3.4671	6	0.00023	0.00037
hsa-miR-509-3p	1	0	0	0.17394	3.22637	6	9e-05	0.00041
hsa-miR-548b-3p	1	0	0	0.17197	3.16052	6	8e-05	0.00039
hsa-miR-548v	1	0	0	0.1802	3.42595	6	0.00012	0.00038
hsa-miR-651-5p	1	0	0	0.18955	3.69962	6	0.00044	0.00036
hsa-miR-653-3p	1	0	0	0.00206	0.00411	1	0	0.00205
hsa-miR-653-5p	1	0	0	0.00206	0.00411	1	0	0.00205
hsa-miR-6802-3p	1	0	0	0.20133	4.00826	5	0.00165	0.00035
hsa-miR-7706	1	0	0	0.17345	3.2099	6	0.0001	0.00039
hsa-miR-935	1	0	0	0.19992	3.97329	5	0.0016	0.00035

## Sheet: Supplementary data S6
Node Name	degree	clustering coefficient	betweenness	closeness	radiality reach	eccentricity	eigenvector centrality	pagerank	pmid	comments
hsa-miR-324-5p	98	0.32337	2984.46	0.0549	8.45773	6	0.17525	0.00818	26166821	Involved in breast cancer cell invasion and migration
hsa-miR-505-3p	95	0.30773	3521.37	0.0548	8.42711	6	0.16622	0.00825
hsa-miR-17-5p	87	0.34697	2767.32	0.05483	8.43732	5	0.15838	0.00747
hsa-miR-186-5p	86	0.35321	3493.58	0.05486	8.44548	6	0.16031	0.00743
hsa-miR-1301-3p	85	0.33305	1981.05	0.05449	8.32303	6	0.15221	0.00738
hsa-miR-19b-3p	84	0.34509	3143.58	0.05486	8.44548	6	0.15275	0.00726
hsa-miR-15b-3p	83	0.35175	2782.11	0.05461	8.3618	6	0.15231	0.00729
hsa-miR-151a-5p	82	0.37188	1767.8	0.05457	8.34955	6	0.15721	0.00697
hsa-miR-197-3p	82	0.33695	2466.16	0.05452	8.33322	6	0.14794	0.00714
hsa-miR-331-3p	82	0.33514	3053.36	0.05458	8.35363	6	0.1447	0.00718
hsa-miR-93-3p	82	0.39807	2378.16	0.05494	8.47201	5	0.16344	0.00687
hsa-miR-130b-5p	80	0.36994	3918.97	0.0546	8.35772	6	0.15191	0.00712
hsa-miR-532-3p	79	0.37618	2178.64	0.05466	8.37813	6	0.15094	0.00689
hsa-miR-1306-5p	78	0.38928	1544.72	0.05455	8.34343	6	0.1516	0.00661
hsa-miR-340-3p	78	0.38428	1706.85	0.05468	8.38425	6	0.1489	0.00653
hsa-miR-345-5p	78	0.32601	5036.69	0.05469	8.39038	6	0.13512	0.00729
hsa-miR-18a-5p	74	0.38504	2368.14	0.05459	8.35568	6	0.13992	0.00667
hsa-miR-301a-3p	69	0.39812	1536.52	0.05439	8.28832	6	0.13231	0.006
hsa-miR-590-5p	69	0.43009	1191.14	0.05443	8.30057	6	0.14072	0.00595
hsa-let-7d-5p	68	0.40694	1615.05	0.05453	8.33526	6	0.13511	0.00578
hsa-miR-20a-3p	67	0.42424	1155.04	0.0544	8.29241	6	0.13434	0.00577
hsa-miR-16-2-3p	66	0.40466	1654.34	0.05452	8.33322	6	0.12922	0.00567
hsa-miR-1307-5p	59	0.41555	2125.16	0.05436	8.27812	6	0.11423	0.00515
hsa-let-7d-3p	58	0.41984	1228.18	0.05431	8.25975	6	0.11493	0.00507
hsa-miR-301a-5p	58	0.40109	1629.96	0.05426	8.24343	6	0.10471	0.00525
hsa-miR-576-5p	58	0.48034	662.152	0.05427	8.24751	6	0.12264	0.00488
hsa-miR-106b-5p	57	0.38972	2090.52	0.05445	8.30874	6	0.10527	0.00519
hsa-let-7g-3p	56	0.52338	567.19	0.0543	8.25771	6	0.12501	0.0047
hsa-miR-130b-3p	56	0.51623	385.901	0.05429	8.25567	6	0.12374	0.00466
hsa-miR-18a-3p	55	0.4303	1849.58	0.05447	8.3169	6	0.10669	0.00478
hsa-miR-574-3p	54	0.32075	2199.83	0.05436	8.27812	6	0.07526	0.00491
hsa-miR-19a-3p	53	0.46299	1066.73	0.05434	8.26995	5	0.10567	0.00463
hsa-miR-328-3p	51	0.48157	571.187	0.05424	8.2373	6	0.10651	0.00431
hsa-miR-744-3p	50	0.49714	1330.85	0.05426	8.24343	6	0.10817	0.00452
hsa-miR-769-5p	50	0.5102	724.202	0.0541	8.18832	6	0.11072	0.00438
hsa-let-7i-3p	49	0.34524	3010.39	0.05434	8.27199	6	0.08112	0.00468
hsa-miR-148b-5p	49	0.52296	344.709	0.05412	8.19648	6	0.10766	0.00418
hsa-miR-382-5p	49	0.48554	1193.59	0.05309	7.83932	6	0.00737	0.00436
hsa-miR-154-5p	48	0.41578	1689.37	0.05331	7.91483	6	0.01229	0.00425
hsa-miR-30e-5p	48	0.46011	740.129	0.05411	8.19444	6	0.09628	0.00425
hsa-miR-337-3p	48	0.48936	472.045	0.05269	7.69441	7	0.00596	0.00424	24422944;29736311	Involved in the proliferation and invasion in different types of cancer
hsa-miR-1271-5p	47	0.54487	354.253	0.05421	8.2271	6	0.10345	0.00395
hsa-miR-455-3p	47	0.48104	1624.49	0.05413	8.19852	6	0.10067	0.00431
Hsa-miR-577	47	0.23867	6916.3	0.05419	8.21893	6	0.05914	0.00548	29524309	Associated to epithelial-mesenchymal transition and metastatis of breast cancer
hsa-miR-127-3p	46	0.42029	2612.14	0.05352	7.99034	6	0.01127	0.00422
hsa-miR-141-3p	45	0.31212	3337.78	0.05427	8.24751	6	0.07106	0.00443
hsa-miR-148b-3p	45	0.43737	2070.76	0.05397	8.14546	6	0.08696	0.00448
hsa-miR-214-5p	45	0.44444	1361.85	0.05323	7.88626	6	0.01132	0.00395
hsa-miR-188-3p	44	0.49894	824.322	0.05407	8.18016	6	0.09445	0.00407
hsa-miR-26b-5p	44	0.29704	2441.21	0.05426	8.24547	6	0.0506	0.0043
hsa-miR-379-5p	44	0.35835	5138.2	0.0539	8.12096	6	0.0278	0.00396
hsa-miR-454-3p	44	0.55074	201.096	0.05396	8.14137	6	0.09643	0.00376
hsa-miR-134-5p	43	0.54042	873.755	0.05313	7.85156	7	0.0069	0.00374
hsa-miR-29a-5p	43	0.55814	312.729	0.05398	8.14954	6	0.09343	0.00372
hsa-miR-409-3p	43	0.5814	189.396	0.05259	7.65767	7	0.00545	0.00371
hsa-miR-99b-5p	43	0.43079	1868.55	0.05394	8.13321	6	0.08275	0.00426
hsa-miR-20a-5p	42	0.41696	981.972	0.05411	8.19444	6	0.0671	0.004
hsa-miR-3200-3p	42	0.52729	896.732	0.0541	8.19035	6	0.09143	0.00379
hsa-miR-339-5p	42	0.44715	1092.7	0.05422	8.23118	5	0.07712	0.00387
hsa-miR-877-5p	42	0.42276	1602.8	0.05418	8.21689	5	0.07779	0.00396
hsa-miR-140-5p	41	0.43293	1372.9	0.05405	8.17403	6	0.07341	0.00372
hsa-miR-188-5p	41	0.46707	507.027	0.05394	8.13525	6	0.08302	0.00367
hsa-miR-301b-5p	41	0.4561	1329.94	0.05404	8.16791	6	0.07924	0.00387
hsa-miR-191-5p	40	0.40641	878.459	0.05403	8.16587	6	0.07319	0.00379
hsa-miR-199b-5p	40	0.50128	419.537	0.05254	7.6393	7	0.00501	0.00364
hsa-miR-24-3p	40	0.40769	958.304	0.05406	8.17608	6	0.07163	0.0036
hsa-miR-127-5p	39	0.46559	1176	0.0532	7.87605	7	0.01001	0.00354
hsa-miR-301b-3p	39	0.52632	1804.22	0.05424	8.2373	5	0.08315	0.00335
hsa-miR-32-5p	39	0.46964	397.655	0.05405	8.17199	6	0.07629	0.00347
hsa-miR-181b-2-3p	38	0.50213	749.662	0.05383	8.09648	6	0.07981	0.00353
hsa-miR-199a-3p	38	0.5377	638.33	0.05288	7.76176	7	0.00606	0.00346
hsa-miR-199b-3p	38	0.5377	638.33	0.05288	7.76176	7	0.00606	0.00346
hsa-miR-3928-3p	38	0.4936	286.606	0.05377	8.07606	6	0.0768	0.00345
hsa-miR-143-5p	37	0.33183	3145.28	0.05413	8.19852	6	0.04791	0.00341
hsa-miR-26b-3p	37	0.36036	2655.85	0.0541	8.19035	6	0.05332	0.00373
hsa-miR-33a-5p	37	0.35886	1124.58	0.054	8.15566	6	0.06301	0.00367
hsa-miR-493-5p	37	0.6036	277.676	0.0523	7.55358	7	0.00451	0.00332
hsa-miR-654-3p	37	0.63063	167.904	0.05254	7.64134	7	0.00509	0.00323
hsa-miR-758-3p	36	0.54921	1560.32	0.05335	7.93116	6	0.01134	0.00315
hsa-miR-16-5p	35	0.44034	1020.53	0.0538	8.08831	7	0.06108	0.00341
hsa-miR-199a-5p	35	0.5395	1099.92	0.0526	7.66175	7	0.00442	0.0032
hsa-miR-423-3p	35	0.50084	869.274	0.05391	8.123	6	0.07137	0.00343
hsa-miR-484	35	0.50252	426.413	0.05395	8.13933	6	0.07174	0.00316
hsa-miR-1307-3p	34	0.31194	2183.1	0.05368	8.04341	6	0.0461	0.00384
hsa-miR-24-1-5p	34	0.39394	1096.69	0.05395	8.13729	6	0.04406	0.00332
hsa-miR-29b-1-5p	34	0.58824	620.194	0.05375	8.0679	6	0.0734	0.00321
hsa-miR-324-3p	34	0.43672	933.88	0.0538	8.08831	6	0.06083	0.00334
hsa-miR-370-3p	34	0.65775	81.9753	0.05247	7.61685	7	0.00484	0.00294
hsa-miR-409-5p	34	0.51337	1018.26	0.05274	7.71277	7	0.00616	0.00331
hsa-miR-431-3p	34	0.66132	434.171	0.05296	7.79237	7	0.0056	0.00298
hsa-miR-495-3p	34	0.49911	956.969	0.05257	7.65154	7	0.00415	0.00337
hsa-miR-500a-5p	34	0.47772	572.822	0.0537	8.05361	6	0.06356	0.00325
hsa-miR-505-5p	34	0.55971	236.515	0.05368	8.04341	6	0.07559	0.00303
hsa-miR-590-3p	34	0.52406	941.805	0.05401	8.15975	6	0.07229	0.00302
hsa-miR-369-5p	33	0.63068	324.578	0.05245	7.60665	7	0.00427	0.00299
hsa-miR-485-3p	33	0.68939	58.3351	0.05229	7.5495	7	0.00426	0.00287
hsa-miR-487b-3p	33	0.68939	85.5423	0.05247	7.61685	7	0.00452	0.00289
hsa-miR-125b-5p	32	0.34677	1128.5	0.05278	7.72706	6	0.00551	0.00331
hsa-miR-24-2-5p	32	0.40524	973.184	0.054	8.15566	6	0.04585	0.00298
hsa-miR-32-3p	32	0.52218	121.994	0.05375	8.06994	7	0.06411	0.00286
hsa-miR-30b-5p	31	0.47312	806.379	0.05387	8.11077	6	0.06186	0.00309
hsa-miR-411-5p	31	0.73763	48.2788	0.05245	7.60665	7	0.00441	0.0027
hsa-miR-500b-5p	31	0.46882	485.795	0.05363	8.02708	6	0.05492	0.00303
hsa-miR-545-5p	31	0.32473	2155.19	0.05369	8.0475	7	0.04804	0.00356
hsa-miR-1277-3p	30	0.52184	337.04	0.0539	8.12096	6	0.06332	0.00265
hsa-miR-22-5p	30	0.36782	1149.54	0.05372	8.05973	6	0.02369	0.0028
hsa-miR-369-3p	30	0.62299	337.126	0.05259	7.65971	7	0.0046	0.00278
hsa-miR-539-5p	30	0.63218	100.127	0.05249	7.62093	7	0.00469	0.00266
hsa-miR-548b-3p	30	0.45057	1214.5	0.05366	8.03729	6	0.05625	0.00322
hsa-let-7g-5p	29	0.57389	279.081	0.05387	8.11077	6	0.06023	0.00266
hsa-miR-3074-5p	29	0.70197	38.3573	0.05372	8.05769	6	0.07224	0.00251
hsa-miR-381-3p	29	0.46059	506.733	0.05264	7.67808	7	0.00472	0.0029
hsa-miR-93-5p	29	0.41872	1757.68	0.05378	8.08015	6	0.04144	0.00319
hsa-miR-377-5p	28	0.58995	1714.58	0.05218	7.51072	7	0.00351	0.00302
hsa-miR-126-3p	27	0.24217	3838.38	0.0536	8.01688	6	0.02085	0.00341
hsa-miR-1287-3p	27	0.52707	385.244	0.05386	8.10668	6	0.05314	0.00247
hsa-miR-136-5p	27	0.57265	271.06	0.05277	7.72298	6	0.00696	0.00245
hsa-miR-145-5p	27	0.29915	2140.73	0.05314	7.85564	6	0.00999	0.00307
hsa-miR-214-3p	27	0.69801	118.427	0.05255	7.64542	7	0.00423	0.00243
hsa-let-7e-3p	26	0.39692	1247.33	0.05391	8.123	5	0.03742	0.00279
hsa-miR-362-5p	26	0.57538	760.096	0.05395	8.13933	5	0.05353	0.00249
hsa-miR-487a-5p	26	0.72923	47.3338	0.05241	7.59236	7	0.00385	0.00232
hsa-miR-17-3p	25	0.44	1186.58	0.05332	7.92095	6	0.02996	0.00294
hsa-miR-210-3p	25	0.47	141.909	0.05366	8.03933	6	0.04399	0.00232
hsa-miR-339-3p	25	0.60333	263.061	0.05366	8.03933	6	0.05274	0.00249
hsa-miR-33b-5p	25	0.56333	546.338	0.05366	8.03729	6	0.05157	0.00245
hsa-miR-432-5p	25	0.73667	28.0338	0.05207	7.4699	7	0.0033	0.00227
hsa-miR-940	25	0.36667	738.434	0.05341	7.95157	6	0.03638	0.0027
hsa-miR-134-3p	24	0.66667	97.9342	0.0524	7.58827	7	0.00375	0.00221
hsa-miR-196b-5p	24	0.6413	154.486	0.05267	7.68829	7	0.00693	0.00219
hsa-miR-323a-3p	24	0.71014	89.8675	0.05237	7.58011	7	0.00368	0.00221
hsa-miR-502-3p	24	0.41667	521.664	0.05359	8.0128	7	0.03967	0.00253
hsa-miR-758-5p	24	0.68116	191.471	0.05258	7.65359	7	0.00455	0.00224
hsa-miR-1296-5p	23	0.61265	103.277	0.05361	8.02096	6	0.05247	0.00218
hsa-miR-2277-5p	23	0.45455	917.991	0.0532	7.87809	7	0.0441	0.00247
hsa-miR-136-3p	22	0.7619	24.52	0.05227	7.54338	7	0.0034	0.00201
hsa-miR-19b-1-5p	22	0.60606	170.099	0.05335	7.92911	6	0.03551	0.00224
hsa-miR-34a-5p	22	0.48052	290.973	0.05353	7.99238	6	0.02522	0.00217
hsa-miR-370-5p	22	0.68398	571.22	0.05301	7.81074	6	0.00801	0.00201
hsa-miR-4638-3p	22	0.48485	209.573	0.05323	7.8883	7	0.03971	0.00228
hsa-miR-496	22	0.74892	14.5251	0.05192	7.4148	7	0.00293	0.00203
hsa-miR-659-5p	22	0.45022	430.976	0.05337	7.93728	6	0.03719	0.00233
hsa-miR-92a-3p	22	0.61905	80.4208	0.05343	7.95769	6	0.03664	0.00218
hsa-miR-1226-3p	21	0.55714	121.841	0.0533	7.91278	6	0.03663	0.00213
hsa-miR-15a-5p	21	0.5619	58.6163	0.05336	7.9332	6	0.04701	0.00194
hsa-miR-3613-5p	21	0.6619	40.8993	0.05338	7.94136	6	0.05039	0.0019
hsa-miR-374b-5p	21	0.42857	405.924	0.05369	8.04954	6	0.03602	0.00219
hsa-miR-425-3p	20	0.55263	528.913	0.0532	7.87605	7	0.03672	0.00223
hsa-miR-660-5p	20	0.31053	1178.2	0.05271	7.70257	6	0.01031	0.00287
hsa-miR-766-3p	20	0.52105	284.821	0.05366	8.03933	6	0.04193	0.00204
hsa-let-7c-3p	19	0.4269	424.82	0.05244	7.6046	7	0.00461	0.00208
hsa-miR-1229-3p	19	0.48538	270.904	0.05332	7.91891	6	0.03025	0.00205
hsa-miR-155-5p	19	0.35088	1709.34	0.05256	7.64746	7	0.00445	0.00325
hsa-miR-421	19	0.36842	792.113	0.05339	7.9434	6	0.02784	0.00233
hsa-miR-497-5p	19	0.35673	1669.7	0.05356	8.00259	6	0.02652	0.0025
hsa-miR-532-5p	19	0.32749	711.239	0.05316	7.86176	6	0.01345	0.00246
hsa-miR-629-3p	19	0.4386	535.274	0.05342	7.95565	6	0.03193	0.00212
hsa-miR-675-3p	19	0.49123	193.987	0.05255	7.64338	7	0.00569	0.00202
hsa-miR-106a-5p	18	0.52288	1419.49	0.05341	7.95157	6	0.03425	0.00228
hsa-miR-27b-3p	18	0.55556	209.136	0.05324	7.89238	6	0.01688	0.00183
hsa-miR-4473	18	0.33987	318.146	0.0534	7.94749	6	0.02756	0.00197
hsa-miR-676-3p	18	0.52941	42.2507	0.05337	7.93524	6	0.03857	0.00174
hsa-miR-130a-3p	17	0.60294	247.085	0.05349	7.9781	6	0.03435	0.0018
hsa-miR-155-3p	17	0.29412	1198.3	0.05273	7.70869	7	0.00796	0.00269
hsa-miR-2355-3p	17	0.45588	527.126	0.05331	7.91483	6	0.03088	0.00184
hsa-miR-410-3p	17	0.875	3.92651	0.05179	7.36581	7	0.00253	0.00163
hsa-miR-582-5p	17	0.57353	671.729	0.05331	7.91687	6	0.03716	0.00202
hsa-miR-624-5p	17	0.77206	6.19228	0.05324	7.89238	7	0.04473	0.00158
hsa-miR-708-5p	17	0.45588	740.743	0.05265	7.68012	6	0.00684	0.0018
hsa-miR-889-3p	17	0.73529	19.2547	0.05182	7.37601	7	0.00245	0.00171
hsa-let-7a-2-3p	16	0.43333	399.733	0.05322	7.88422	6	0.01988	0.00164
hsa-miR-142-3p	16	0.475	1114.14	0.0529	7.77197	7	0.0085	0.0023
hsa-miR-193b-3p	16	0.31667	794.286	0.05305	7.82299	6	0.0172	0.00201
hsa-miR-28-5p	16	0.43333	608.297	0.05328	7.90667	7	0.02813	0.00198
hsa-miR-29b-3p	16	0.41667	579.642	0.05333	7.92299	6	0.02684	0.00178
hsa-miR-33a-3p	16	0.4	436.001	0.05331	7.91687	6	0.02789	0.0018
hsa-miR-362-3p	16	0.33333	264.436	0.05309	7.83728	6	0.01927	0.00191
hsa-miR-365a-3p	16	0.5	380.168	0.05333	7.92299	6	0.01679	0.00187
hsa-miR-454-5p	16	0.45	116.488	0.05296	7.79237	6	0.02995	0.00168
hsa-miR-501-3p	16	0.225	986.072	0.05269	7.69441	6	0.00617	0.00246
hsa-miR-769-3p	16	0.55833	31.6203	0.05321	7.88218	7	0.03432	0.00157
hsa-miR-9-3p	16	0.675	343.166	0.05315	7.85768	6	0.02927	0.0018
hsa-let-7a-3p	15	0.49524	574.409	0.05351	7.98626	6	0.02827	0.0018
hsa-miR-1343-3p	15	0.40952	979.449	0.05302	7.81482	7	0.02463	0.00193
hsa-miR-183-3p	15	0.53333	404.755	0.05331	7.91483	6	0.03065	0.00173
hsa-miR-223-3p	15	0.41905	585.68	0.05165	7.31275	7	0.00071	0.00262
hsa-miR-3136-5p	15	0.54286	162.24	0.05296	7.79237	7	0.02787	0.00166
hsa-miR-365b-3p	15	0.52381	271.685	0.05327	7.90055	6	0.01658	0.00177
hsa-miR-3677-3p	15	0.39048	417.294	0.05286	7.75768	7	0.02033	0.00185
hsa-miR-4677-3p	15	0.47619	39.8786	0.05302	7.81278	6	0.02662	0.0016
hsa-miR-501-5p	15	0.52381	189.579	0.05319	7.87401	7	0.02279	0.00173
hsa-miR-542-5p	15	0.47619	182.497	0.05163	7.30458	7	0.00135	0.00185
hsa-miR-616-5p	15	0.5619	202.543	0.05282	7.74339	7	0.02827	0.00178
hsa-miR-6511b-3p	15	0.6	201.405	0.05337	7.93728	6	0.03432	0.0016
hsa-miR-200c-3p	14	0.59341	104.573	0.05316	7.86176	6	0.01893	0.00159
hsa-miR-218-5p	14	0.21978	1062.71	0.05254	7.6393	7	0.00317	0.00227
hsa-miR-22-3p	14	0.72527	114.865	0.05166	7.31479	7	0.00169	0.0015
hsa-miR-450a-5p	14	0.47253	305.714	0.05233	7.56379	6	0.00297	0.00178
hsa-miR-500a-3p	14	0.38462	1468.59	0.05233	7.56583	6	0.00767	0.00247
hsa-miR-92a-1-5p	14	0.83516	8.32253	0.05316	7.8638	6	0.02934	0.00143
hsa-miR-103a-2-5p	13	0.9359	0.74676	0.05316	7.8638	6	0.03736	0.00127
hsa-miR-181b-3p	13	0.48718	445.113	0.05299	7.80258	7	0.02381	0.00158
hsa-miR-27b-5p	13	0.71795	38.9886	0.05298	7.80054	6	0.01663	0.00138
hsa-miR-424-5p	13	0.4359	1097.73	0.05289	7.76788	6	0.00568	0.0018
hsa-miR-4772-3p	13	0.65385	200.647	0.05158	7.28826	7	0.0008	0.00217
hsa-miR-99b-3p	13	0.20513	2542.28	0.0525	7.62706	7	0.00918	0.00255
MIMAT0017985	12	0.31818	275.429	0.05281	7.73931	6	0.00911	0.00165
hsa-miR-125a-5p	12	0.43939	196.411	0.05319	7.87197	6	0.01795	0.00139
hsa-miR-142-5p	12	0.66667	302.729	0.05241	7.5944	7	0.00364	0.00189
hsa-miR-146b-5p	12	0.40909	487.205	0.0516	7.29233	7	0.00106	0.00209
hsa-miR-150-3p	12	0.68182	212.418	0.05137	7.20866	7	0.00065	0.0021
hsa-miR-191-3p	12	0.69697	13.2054	0.05311	7.84339	6	0.02545	0.00127
hsa-miR-204-5p	12	0.24242	538.337	0.05151	7.25968	7	0.00041	0.00222
hsa-miR-222-3p	12	0.39394	718.352	0.05305	7.82299	6	0.01335	0.00167
hsa-miR-4724-5p	12	0.5	220.716	0.05331	7.91687	6	0.02342	0.00132
hsa-miR-7702	12	0.59091	1111.54	0.05247	7.61685	6	0.00226	0.0019
hsa-miR-874-3p	12	0.31818	253.189	0.05304	7.81891	6	0.01208	0.00131
hsa-miR-874-5p	12	0.45455	54.2529	0.05306	7.82911	6	0.01947	0.00128
hsa-miR-937-3p	12	0.15152	550.922	0.05265	7.68216	6	0.00875	0.0019
hsa-miR-942-5p	12	0.33333	502.972	0.05293	7.78216	6	0.01433	0.00164
hsa-miR-98-3p	12	0.5303	29.3991	0.0529	7.76993	6	0.02319	0.00129
hsa-miR-106b-3p	11	0.2	778.428	0.0525	7.62706	6	0.0058	0.00205
hsa-miR-107	11	0.23636	1266.57	0.05247	7.61481	7	0.01312	0.00214
hsa-miR-146a-5p	11	0.85455	18.4088	0.0514	7.21887	7	0.00067	0.00186
hsa-miR-150-5p	11	0.81818	36.901	0.05129	7.17804	7	0.00065	0.00189
hsa-miR-200c-5p	11	0.69091	55.7519	0.05278	7.7291	6	0.01318	0.00134
hsa-miR-27a-3p	11	0.56364	33.5831	0.05261	7.66787	7	0.0092	0.00129
hsa-miR-3170	11	0.78182	13.736	0.0532	7.87605	7	0.02905	0.00117
hsa-miR-376c-3p	11	0.78182	8.2201	0.05131	7.18417	7	0.00146	0.00118
hsa-miR-7-5p	11	0.56364	16.7574	0.05264	7.67808	7	0.01998	0.0012
hsa-let-7c-5p	10	0.53333	58.246	0.05161	7.29846	7	0.00078	0.00143
hsa-miR-223-5p	10	0.73333	287.213	0.05108	7.0964	8	0.00046	0.00182
hsa-miR-23a-3p	10	0.53333	73.7379	0.05266	7.6842	6	0.01003	0.00122
hsa-miR-299-5p	10	0.77778	3.06467	0.05146	7.24131	7	0.00122	0.00109
hsa-miR-29c-5p	10	0.33333	184.719	0.05248	7.61889	7	0.00537	0.00147
hsa-miR-30c-5p	10	0.28889	1801.16	0.05287	7.75972	6	0.01388	0.00198
hsa-miR-331-5p	10	0.82222	1.49179	0.05315	7.85972	7	0.02844	0.00106
hsa-miR-483-3p	10	0.64444	43.423	0.05192	7.4148	7	0.00154	0.00117
hsa-miR-491-5p	10	0.71111	5.24753	0.05313	7.85156	6	0.02334	0.00107
hsa-miR-654-5p	10	0.84444	3.2178	0.05163	7.30662	7	0.00161	0.0011
hsa-miR-9-5p	10	0.84444	5.70506	0.0529	7.76993	6	0.01836	0.00112
hsa-miR-125b-2-3p	9	0.58333	43.5884	0.05158	7.28826	7	0.00062	0.00135
hsa-miR-139-5p	9	0.30556	785.952	0.0515	7.2556	7	0.0006	0.00202
hsa-miR-146b-3p	9	0.33333	274.972	0.05138	7.21274	7	0.00084	0.00171
hsa-miR-148a-3p	9	0.52778	477.009	0.05261	7.66583	7	0.01559	0.00131
hsa-miR-151b	9	0.83333	7.03614	0.05309	7.83932	6	0.02096	0.001
hsa-miR-30b-3p	9	0.61111	69.559	0.05286	7.75564	6	0.01717	0.00114
hsa-miR-503-5p	9	0.63889	167.904	0.05206	7.46582	7	0.0019	0.00134
hsa-miR-550a-5p	9	0.52778	9.2427	0.05268	7.69237	7	0.01787	0.00104
hsa-miR-99a-5p	9	0.52778	292.15	0.05157	7.28418	7	0.00052	0.00151
hsa-miR-10b-5p	8	0.32143	272.898	0.05288	7.7638	6	0.00668	0.00118
hsa-miR-130a-5p	8	0.67857	6.07658	0.05271	7.70053	6	0.01707	0.00096
hsa-miR-139-3p	8	0.25	1236.57	0.0524	7.58827	6	0.0027	0.00161
hsa-miR-140-3p	8	0.10714	477.066	0.05229	7.5495	7	0.00234	0.00141
hsa-miR-145-3p	8	0.53571	66.1175	0.05224	7.53317	7	0.00216	0.00109
hsa-miR-152-3p	8	0.82143	3.46177	0.05189	7.40255	7	0.00159	0.00092
hsa-miR-192-5p	8	0.25	1906.86	0.05216	7.50051	7	0.0054	0.00214	24980829	Metformin-regulated in chemoresistant breast cancer
hsa-miR-23b-3p	8	0.71429	5.1146	0.05206	7.46378	6	0.0048	0.00102
hsa-miR-29a-3p	8	0.21429	260.696	0.0525	7.62706	7	0.006	0.0012
hsa-miR-323b-3p	8	0.92857	2.4869	0.05203	7.45357	7	0.00191	0.00092
hsa-miR-3605-3p	8	0.42857	196.04	0.05254	7.64134	7	0.01152	0.00112
hsa-miR-376a-5p	8	1	0	0.05126	7.1658	7	0.00115	0.00091
hsa-miR-455-5p	8	0.25	922.254	0.05206	7.46378	7	0.00361	0.0017
hsa-miR-4742-3p	8	0.53571	14.4849	0.05243	7.60052	6	0.01117	0.001
hsa-miR-542-3p	8	0.57143	250.109	0.05181	7.37397	7	0.00107	0.00122
hsa-miR-550a-3p	8	0.67857	6.22881	0.05288	7.7638	6	0.01936	0.00094
hsa-miR-664a-3p	8	0.28571	129.687	0.05227	7.54338	6	0.00569	0.00118
hsa-miR-671-5p	8	0.82143	1.15316	0.05286	7.75564	6	0.01975	0.00092
hsa-miR-7-1-3p	8	0.46429	31.5405	0.05291	7.774	6	0.01318	0.00099
hsa-miR-7706	8	0.28571	204.41	0.05293	7.78216	6	0.01204	0.00111
hsa-miR-100-5p	7	0.42857	153.809	0.05169	7.32908	7	0.00074	0.00111
hsa-miR-10b-3p	7	0.61905	85.9499	0.0523	7.55358	7	0.00277	0.001
hsa-miR-1249-3p	7	0.57143	6.2567	0.05279	7.73114	6	0.01118	0.00087
hsa-miR-135b-5p	7	0.28571	276.235	0.05275	7.71685	6	0.00675	0.00136
hsa-miR-153-5p	7	0.52381	476.606	0.05194	7.42092	7	0.00301	0.00136
hsa-miR-193a-3p	7	0.57143	477.261	0.05259	7.65971	6	0.00847	0.00124
hsa-miR-222-5p	7	0.57143	102.69	0.0522	7.51684	7	0.00411	0.00125
hsa-miR-30d-3p	7	0.42857	54.3477	0.05271	7.70053	6	0.00793	0.00102
hsa-miR-374a-5p	7	0.28571	946.697	0.05258	7.65563	6	0.00752	0.0016
hsa-miR-424-3p	7	0.95238	0.52401	0.05085	7.00661	7	0.00029	0.00118
hsa-miR-450b-5p	7	0.95238	0.52401	0.05085	7.00661	7	0.00029	0.00118
hsa-miR-493-3p	7	1	0	0.05155	7.27397	7	0.0011	0.00084
hsa-miR-503-3p	7	0.95238	0.52401	0.05085	7.00661	7	0.00029	0.00118
hsa-miR-628-5p	7	0.38095	100.738	0.0522	7.51684	7	0.0053	0.00108
hsa-miR-96-5p	7	0.47619	586.677	0.05272	7.70665	6	0.01128	0.00125
hsa-let-7i-5p	6	0.33333	189.745	0.0524	7.58827	6	0.00274	0.00105
hsa-miR-126-5p	6	0.4	34.2795	0.05226	7.53929	6	0.00323	0.001
hsa-miR-151a-3p	6	0.26667	255.233	0.05225	7.53521	7	0.00515	0.00119
hsa-miR-16-1-3p	6	0.46667	2.91765	0.05243	7.60256	6	0.0089	0.0008
hsa-miR-200a-3p	6	0.6	307.941	0.05201	7.44541	6	0.00355	0.00138
hsa-miR-219a-5p	6	0.73333	3.50325	0.05258	7.65563	6	0.01044	0.00082
hsa-miR-224-3p	6	0.4	65.7913	0.05192	7.4148	7	0.00386	0.00117
hsa-miR-224-5p	6	0.6	165.472	0.05241	7.5944	7	0.00921	0.00104
hsa-miR-25-3p	6	0.33333	136.653	0.05212	7.48623	6	0.00349	0.00124
hsa-miR-26a-2-3p	6	0.8	3.19778	0.0528	7.73318	6	0.01029	0.00081
hsa-miR-330-5p	6	0.2	736.143	0.05173	7.34336	7	0.00322	0.0014
hsa-miR-429	6	0.53333	578.689	0.05246	7.61277	6	0.00457	0.00137
hsa-miR-452-3p	6	0.6	190.551	0.05259	7.65767	7	0.0088	0.00104
hsa-miR-486-5p	6	0.33333	399.265	0.05041	6.8372	7	9e-05	0.00177
hsa-miR-494-3p	6	0.4	184.643	0.05019	6.74944	8	0.00027	0.00119
hsa-miR-504-5p	6	0.46667	3.02416	0.05259	7.65971	7	0.01166	0.00079
hsa-miR-5683	6	0.53333	155.289	0.05087	7.0168	7	0.00015	0.00147
hsa-miR-584-5p	6	0.26667	1089.4	0.05186	7.3903	7	0.0015	0.00169
hsa-miR-615-3p	6	0.4	1415	0.0524	7.59032	6	0.00716	0.00162
hsa-miR-99a-3p	6	0.73333	4.79668	0.05084	7.00253	7	0.00033	0.00102
hsa-let-7f-1-3p	5	0.7	3.79438	0.05255	7.64542	7	0.0101	0.00071
hsa-miR-1-3p	5	0.4	17.1012	0.05079	6.9862	7	0.00036	0.00105
hsa-miR-128-3p	5	0.6	26.7721	0.05222	7.52501	7	0.00573	0.00082
hsa-miR-133a-3p	5	0.4	151.605	0.0515	7.2556	7	0.0008	0.0012
hsa-miR-195-5p	5	0.3	55.986	0.05155	7.27601	7	0.00078	0.00103
hsa-miR-200b-5p	5	0.7	117.629	0.05134	7.19437	7	0.00206	0.00127
hsa-miR-23b-5p	5	0.3	437.009	0.05162	7.30254	7	0.00245	0.00124
hsa-miR-26a-5p	5	0.2	96.3192	0.05239	7.58623	7	0.00359	0.00088
hsa-miR-30d-5p	5	0.5	11.7178	0.0517	7.33112	7	0.00217	0.00092
hsa-miR-3199	5	0.5	15.1986	0.05251	7.6291	6	0.00714	0.00076
hsa-miR-3677-5p	5	0.2	399.507	0.05098	7.05967	7	0.00136	0.00128
hsa-miR-378c	5	0.5	669.09	0.05162	7.30254	7	0.00145	0.00153
hsa-miR-425-5p	5	0.6	91.8323	0.05222	7.52296	7	0.00608	0.00087
hsa-miR-451a	5	0.5	597.913	0.05063	6.92293	7	0.00023	0.0015
hsa-miR-491-3p	5	0.5	13.4453	0.05237	7.58011	7	0.00861	0.00079
hsa-miR-5586-5p	5	0.6	8.76612	0.05038	6.82292	7	0.00011	0.00104
hsa-miR-581	5	0.5	2.98839	0.05222	7.52501	7	0.00898	0.00072
hsa-miR-6755-5p	5	0.3	946.59	0.05142	7.22702	7	0.00229	0.00128
hsa-miR-708-3p	5	0.5	945.485	0.05081	6.99436	7	0.00044	0.00115
hsa-miR-760	5	0.5	443.566	0.05203	7.45561	7	0.00766	0.00095
hsa-miR-98-5p	5	0.3	25.0588	0.05227	7.54338	7	0.00458	0.00082
hsa-let-7e-5p	4	0.83333	1.50371	0.05184	7.38214	6	0.00303	0.00075
hsa-let-7f-2-3p	4	0.66667	1.33575	0.05205	7.46174	7	0.00638	0.00063
hsa-miR-103a-3p	4	0.5	34.0796	0.05183	7.3801	7	0.00239	0.00078
hsa-miR-125a-3p	4	0.66667	58.5798	0.05198	7.4352	6	0.00285	0.00081
hsa-miR-128-1-5p	4	0.33333	55.0725	0.05054	6.88618	7	0.00039	0.00101
hsa-miR-149-5p	4	0.66667	1.32454	0.0521	7.48011	6	0.0043	0.00065
hsa-miR-181c-5p	4	0.66667	102.308	0.05082	6.99844	7	0.00073	0.00117
hsa-miR-190b-5p	4	0.16667	957.5	0.05006	6.69638	8	6e-05	0.00177
hsa-miR-193b-5p	4	0.66667	18.9272	0.05102	7.07396	7	0.0011	0.00087
hsa-miR-200a-5p	4	1	0	0.05003	6.68617	7	0.00022	0.00116
hsa-miR-200b-3p	4	1	0	0.05003	6.68617	7	0.00022	0.00116
hsa-miR-20b-3p	4	0.5	6.37012	0.05082	6.9964	7	0.00079	0.00122
hsa-miR-2116-3p	4	0.33333	8.43442	0.05186	7.39234	7	0.00298	0.00072
hsa-miR-221-3p	4	0.83333	2.86463	0.05077	6.97599	7	0.00048	0.00091
hsa-miR-221-5p	4	0.83333	2.45884	0.05089	7.02293	7	0.00056	0.0009
hsa-miR-23a-5p	4	0.33333	9.80452	0.05176	7.35561	7	0.00337	0.00074
hsa-miR-29b-2-5p	4	0.33333	633.345	0.05166	7.31683	7	0.00114	0.00101
hsa-miR-30c-1-3p	4	0.33333	9.40623	0.05202	7.44949	7	0.00596	0.0007
hsa-miR-320b	4	0.16667	581	0.05197	7.43112	7	0.00442	0.00127
hsa-miR-335-5p	4	0.5	124.109	0.04979	6.58821	7	3e-05	0.00113
hsa-miR-345-3p	4	0.16667	652.07	0.05131	7.18417	7	0.00109	0.0015
hsa-miR-34c-5p	4	0.5	1413	0.04896	6.24737	8	1e-05	0.002
hsa-miR-361-3p	4	0.16667	513.345	0.05052	6.88006	8	0.00018	0.00131
hsa-miR-365b-5p	4	1	0	0.05244	7.6046	7	0.0117	0.00061
hsa-miR-3682-3p	4	0.16667	1047.75	0.05002	6.68005	8	0.0002	0.00197
hsa-miR-382-3p	4	0.33333	297.236	0.05064	6.92701	7	0.00026	0.00091
hsa-miR-411-3p	4	0.83333	0.7493	0.05019	6.75148	8	0.00027	0.00073
hsa-miR-452-5p	4	0.5	42.4297	0.05055	6.89231	8	0.00049	0.00092
hsa-miR-497-3p	4	0.66667	26.9638	0.05217	7.50459	6	0.00553	0.00077
hsa-miR-5010-3p	4	0.66667	11.829	0.05251	7.6291	7	0.00974	0.00069
hsa-let-7b-3p	3	0	944.66	0.05175	7.35153	7	0.00176	0.00107
hsa-miR-141-5p	3	1	0	0.05169	7.32703	6	0.00222	0.00059
hsa-miR-143-3p	3	1	0	0.05131	7.18621	7	0.00075	0.00055
hsa-miR-144-3p	3	1	0	0.04871	6.14328	8	1e-05	0.00113
hsa-miR-144-5p	3	1	0	0.04871	6.14328	8	1e-05	0.00113
hsa-miR-181a-2-3p	3	0	36.7546	0.05126	7.16375	7	0.00175	0.00092
hsa-miR-181a-3p	3	0.33333	16.7134	0.05059	6.90864	8	0.00055	0.00094
hsa-miR-181a-5p	3	0.33333	91.945	0.05111	7.10661	7	0.00102	0.00093
hsa-miR-181b-5p	3	0.33333	26.5807	0.05089	7.02293	7	0.00083	0.00094
hsa-miR-181c-3p	3	1	0	0.04958	6.50249	8	0.0001	0.00102
hsa-miR-181d-5p	3	1	0	0.04958	6.50249	8	0.0001	0.00102
hsa-miR-183-5p	3	0.66667	11.8406	0.05076	6.97395	7	0.00091	0.00085
hsa-miR-192-3p	3	0.33333	473	0.04967	6.54126	8	0.00012	0.00155
hsa-miR-194-5p	3	0.66667	1	0.04967	6.54126	8	0.00012	0.00136
hsa-miR-20b-5p	3	1	0	0.05081	6.99232	7	0.00077	0.00094
hsa-miR-215-5p	3	0	61.6249	0.05124	7.15967	8	0.00144	0.0009
hsa-miR-218-1-3p	3	0.33333	98.6728	0.05057	6.89843	7	9e-05	0.00075
hsa-miR-2355-5p	3	0	51.3497	0.05096	7.04946	7	0.00071	0.00087
hsa-miR-26a-1-3p	3	0.33333	17.9925	0.051	7.06784	7	0.00048	0.00067
hsa-miR-30a-5p	3	0.66667	236	0.05032	6.80047	7	0.00031	0.00127
hsa-miR-30c-2-3p	3	0.66667	236	0.05032	6.80047	7	0.00031	0.00127
hsa-miR-326	3	0.66667	1.45562	0.05236	7.57603	7	0.00564	0.00055
hsa-miR-335-3p	3	1	0	0.04923	6.36166	8	2e-05	0.00094
hsa-miR-340-5p	3	0.33333	473	0.05021	6.75761	7	0.00039	0.0011
hsa-miR-34b-3p	3	1	0	0.04676	5.28608	9	0	0.00169
hsa-miR-34b-5p	3	1	0	0.04676	5.28608	9	0	0.00169
hsa-miR-34c-3p	3	1	0	0.04676	5.28608	9	0	0.00169
hsa-miR-3614-3p	3	0	481.279	0.05041	6.83516	8	0.00026	0.00115
hsa-miR-363-3p	3	1	0	0.05081	6.99232	7	0.00077	0.00094
hsa-miR-378a-3p	3	0.66667	8.35395	0.0494	6.43105	8	6e-05	0.00119
hsa-miR-423-5p	3	0.66667	0.98174	0.05169	7.32908	7	0.0033	0.0006
hsa-miR-4444	3	1	0	0.05219	7.51276	7	0.00768	0.00053
hsa-miR-483-5p	3	0.33333	1880	0.05135	7.2005	7	0.00058	0.00092	23803104	Associated to a clinicopatological breast cancer subtype
hsa-miR-500b-3p	3	0	479.869	0.05193	7.41888	6	0.00187	0.00101
hsa-miR-509-3p	3	0.33333	944	0.05151	7.26172	7	0.00127	0.00147
hsa-miR-642a-5p	3	1	0	0.05167	7.32091	7	0.00179	0.00062
hsa-miR-7705	3	0.33333	0.44261	0.0517	7.33316	6	0.00282	0.00057
hsa-miR-939-5p	3	0.33333	120.688	0.05044	6.84945	7	0.0003	0.00094
MIMAT0005905	2	0	4.65139	0.04883	6.1943	8	4e-05	0.00079
MIMAT0032110	2	0	14.6974	0.05115	7.12498	7	0.0016	0.00068
hsa-let-7a-5p	2	0	473	0.0493	6.39024	8	4e-05	0.00136
hsa-miR-10a-5p	2	0	473	0.05187	7.39439	7	0.00301	0.001
hsa-miR-1258	2	1	0	0.04948	6.46575	8	2e-05	0.00061
hsa-miR-1291	2	0	22.2154	0.05107	7.09232	8	0.00107	0.00069
hsa-miR-1306-3p	2	1	0	0.05192	7.4148	7	0.00492	0.00046
hsa-miR-15b-5p	2	0	2.30029	0.05156	7.27805	6	0.00175	0.00056
hsa-miR-182-5p	2	1	0	0.05017	6.74332	7	0.00026	0.0007
hsa-miR-185-3p	2	1	0	0.04999	6.67188	8	0.0002	0.00089
hsa-miR-185-5p	2	1	0	0.05108	7.0964	7	0.00073	0.00054
hsa-miR-194-3p	2	1	0	0.04966	6.53718	8	0.00012	0.00092
hsa-miR-205-3p	2	0	473	0.049	6.26573	8	5e-05	0.00123
hsa-miR-21-5p	2	0	473	0.04845	6.03307	8	1e-05	0.00119
hsa-miR-212-3p	2	0	3.81667	0.05047	6.8617	7	0.00041	0.00063
hsa-miR-28-3p	2	0	3.64062	0.0507	6.95149	8	0.00064	0.00067
hsa-miR-3065-5p	2	0	473	0.05131	7.18417	7	0.00187	0.00102
hsa-miR-30a-3p	2	1	0	0.04799	5.83714	8	1e-05	0.00102
hsa-miR-3130-5p	2	0	5.27657	0.05048	6.86374	7	0.00034	0.00068
hsa-miR-3150b-3p	2	0	473	0.04772	5.71876	9	0	0.00154
hsa-miR-320c	2	0	10.1356	0.0505	6.87191	7	0.00039	0.00074
hsa-miR-329-3p	2	0	944	0.0497	6.55351	8	8e-05	0.00108
hsa-miR-33b-3p	2	0	10.6481	0.05105	7.0862	7	0.00113	0.00065
hsa-miR-342-3p	2	1	0	0.04775	5.73305	9	0	0.00118
hsa-miR-342-5p	2	1	0	0.04775	5.73305	9	0	0.00118
hsa-miR-365a-5p	2	1	0	0.05047	6.85966	7	0.00039	0.0006
hsa-miR-377-3p	2	1	0	0.04842	6.02286	8	1e-05	0.00067
hsa-miR-378a-5p	2	1	0	0.04918	6.33921	8	3e-05	0.0009
hsa-miR-4661-5p	2	0	6.21608	0.04861	6.10246	9	2e-05	0.00109
hsa-miR-508-3p	2	1	0	0.04908	6.29839	8	3e-05	0.00126
hsa-miR-511-5p	2	1	0	0.04963	6.52494	8	4e-05	0.0006
hsa-miR-514a-3p	2	1	0	0.04908	6.29839	8	3e-05	0.00126
hsa-miR-5698	2	0	369.461	0.05065	6.93109	8	0.00095	0.00086
hsa-miR-582-3p	2	1	0	0.05158	7.28622	7	0.00207	0.00051
hsa-miR-589-5p	2	0	7.66485	0.05003	6.68617	8	0.00023	0.00069
hsa-miR-616-3p	2	0	0.58784	0.05138	7.2107	7	0.00239	0.00049
hsa-miR-651-5p	2	1	0	0.05131	7.18621	7	0.0018	0.00049
hsa-miR-655-3p	2	0	42.2381	0.05184	7.38418	6	0.0013	0.00048
hsa-miR-656-3p	2	1	0	0.04962	6.51882	7	8e-05	0.00084
hsa-miR-664b-3p	2	0	1.33988	0.05087	7.0168	7	0.00072	0.00053
hsa-miR-6854-5p	2	0	473	0.04983	6.60453	7	0.00017	0.00112
hsa-miR-885-5p	2	0	473	0.04743	5.59222	9	0	0.0016
hsa-miR-887-3p	2	0	473	0.04989	6.62903	7	0.00015	0.00124
hsa-miR-92b-5p	2	0	473	0.05045	6.85353	8	0.00053	0.00106
hsa-let-7b-5p	1	0	0	0.04789	5.79223	8	1e-05	0.00062
hsa-let-7f-5p	1	0	0	0.04706	5.42486	9	0	0.00088
hsa-miR-10a-3p	1	0	0	0.0494	6.42901	8	6e-05	0.00073
hsa-miR-1180-3p	1	0	0	0.04994	6.64944	8	0.00028	0.00047
hsa-miR-1228-3p	1	0	0	0.0474	5.57589	9	0	0.00075
hsa-miR-1247-3p	1	0	0	0.00204	0.00407	1	0	0.00204
hsa-miR-1247-5p	1	0	0	0.00204	0.00407	1	0	0.00204
hsa-miR-125b-1-3p	1	0	0	0.04536	4.62685	10	0	0.00099
hsa-miR-1269a	1	0	0	0.05139	7.21479	7	0.00203	0.00038
hsa-miR-1270	1	0	0	0.00204	0.00407	1	0	0.00204
hsa-miR-148a-5p	1	0	0	0.05007	6.70046	8	0.00034	0.00043
hsa-miR-153-3p	1	0	0	0.04946	6.45555	8	6e-05	0.00047
hsa-miR-193a-5p	1	0	0	0.05005	6.69434	7	0.00018	0.00046
hsa-miR-195-3p	1	0	0	0.05092	7.03722	7	0.00057	0.00042
hsa-miR-196a-5p	1	0	0	0.04988	6.62494	7	0.00015	0.00054
hsa-miR-1976	1	0	0	0.04817	5.91469	9	0	0.00058
hsa-miR-203a-3p	1	0	0	0.00204	0.00407	1	0	0.00204
hsa-miR-203b-3p	1	0	0	0.00204	0.00407	1	0	0.00204
hsa-miR-205-5p	1	0	0	0.04679	5.30036	9	0	0.00083
hsa-miR-21-3p	1	0	0	0.04628	5.0677	9	0	0.00081
hsa-miR-296-3p	1	0	0	0.00204	0.00407	1	0	0.00204
hsa-miR-296-5p	1	0	0	0.00204	0.00407	1	0	0.00204
hsa-miR-3065-3p	1	0	0	0.04889	6.21879	8	4e-05	0.00074
hsa-miR-31-3p	1	0	0	0.00204	0.00407	1	0	0.00204
hsa-miR-31-5p	1	0	0	0.00204	0.00407	1	0	0.00204
hsa-miR-3127-5p	1	0	0	0.00204	0.00407	1	0	0.00204
hsa-miR-320a-3p	1	0	0	0.04948	6.46575	8	0.0001	0.00058
hsa-miR-330-3p	1	0	0	0.04927	6.37799	8	7e-05	0.0005
hsa-miR-34a-3p	1	0	0	0.05195	7.425	7	0.00291	0.00038
hsa-miR-361-5p	1	0	0	0.05004	6.69025	7	0.00016	0.0005
hsa-miR-3613-3p	1	0	0	0.04754	5.63916	8	0	0.00078
hsa-miR-3614-5p	1	0	0	0.04807	5.86979	9	1e-05	0.00063
hsa-miR-3615	1	0	0	0.04994	6.64944	8	0.00028	0.00047
hsa-miR-3651	1	0	0	0.04889	6.21879	8	2e-05	0.00062
hsa-miR-3678-5p	1	0	0	0.04811	5.88816	9	1e-05	0.00075
hsa-miR-374a-3p	1	0	0	0.05004	6.69025	7	0.00016	0.0005
hsa-miR-3917	1	0	0	0.04997	6.66169	7	0.00012	0.00046
hsa-miR-3922-3p	1	0	0	0.05017	6.74332	8	0.00017	0.00044
hsa-miR-4662a-5p	1	0	0	0.05102	7.07192	7	0.00121	0.0004
hsa-miR-4728-3p	1	0	0	0.05124	7.15763	7	0.00154	0.00039
hsa-miR-5684	1	0	0	0.00204	0.00407	1	0	0.00204
hsa-miR-592	1	0	0	0.05133	7.19029	7	0.00136	0.00039
hsa-miR-625-3p	1	0	0	0.00204	0.00407	1	0	0.00204
hsa-miR-625-5p	1	0	0	0.00204	0.00407	1	0	0.00204
hsa-miR-629-5p	1	0	0	0.00204	0.00407	1	0	0.00204
hsa-miR-652-3p	1	0	0	0.0506	6.91068	8	0.00079	0.0004
hsa-miR-671-3p	1	0	0	0.05192	7.41276	7	0.00325	0.00038
hsa-miR-6761-5p	1	0	0	0.00204	0.00407	1	0	0.00204
hsa-miR-6777-5p	1	0	0	0.04562	4.75339	10	0	0.00096
hsa-miR-744-5p	1	0	0	0.05156	7.27805	7	0.00233	0.00038
hsa-miR-887-5p	1	0	0	0.0476	5.66365	8	0	0.00083
hsa-miR-891a-5p	1	0	0	0.00204	0.00407	1	0	0.00204
hsa-miR-944	1	0	0	0.04945	6.45351	7	4e-05	0.00059
